# Supplementary material for: A priority based energy harvesting scheme for charging embedded sensor nodes in wireless body area networks
Source: PLoS One. 2019 Apr 22;14(4):e0214716. doi: 10.1371/journal.pone.0214716 (PMC6476470; doi:10.1371/journal.pone.0214716)
Supplement: S1 Dataset — Using the circuit parameter described in Table 1 along with the double MOSFET configuration is employed to generate this dataset. Fig 2 is plotted using this dataset. (CSV) [file pone.0214716.s001.csv]

Saturating Class - C (Double MOSFET) Driver Circuit Generated Data Set
time	V(l11)	V(load)	I(Rload2)	I(Vsource)
0.00E+00	0.00E+00	0.00E+00	0.00E+00	2.14E+01
1.00E-14	2.03E+01	-4.69E-37	-4.17E-40	-4.58E+04
1.12E-14	2.14E+01	-5.32E-37	-4.73E-40	-4.84E+04
3.19E-14	2.14E+01	9.17E-35	8.15E-38	-4.72E+04
5.25E-14	2.14E+01	-3.77E-36	-3.35E-39	-4.59E+04
7.32E-14	2.14E+01	-2.87E-34	-2.55E-37	-4.46E+04
9.39E-14	2.14E+01	-7.58E-34	-6.74E-37	-4.31E+04
1.15E-13	2.14E+01	-1.42E-33	-1.26E-36	-4.16E+04
1.35E-13	2.14E+01	-2.26E-33	-2.01E-36	-4.00E+04
1.56E-13	2.14E+01	-3.30E-33	-2.93E-36	-3.84E+04
2.44E-13	2.14E+01	-1.57E-32	-1.40E-35	-3.15E+04
3.64E-13	2.14E+01	-6.39E-32	-5.68E-35	-2.31E+04
5.06E-13	2.14E+01	-2.10E-31	-1.87E-34	-1.53E+04
6.93E-13	2.14E+01	-6.34E-31	-5.64E-34	-8.63E+03
8.96E-13	2.14E+01	-1.54E-30	-1.37E-33	-4.53E+03
1.13E-12	2.14E+01	-3.47E-30	-3.09E-33	-2.22E+03
1.41E-12	2.14E+01	-7.70E-30	-6.85E-33	-9.95E+02
1.81E-12	2.14E+01	-1.83E-29	-1.63E-32	-3.45E+02
2.31E-12	2.14E+01	-4.24E-29	-3.77E-32	-9.15E+01
3.01E-12	2.14E+01	-1.04E-28	-9.23E-32	-1.63E+01
4.01E-12	2.14E+01	-2.83E-28	-2.51E-31	-1.93E+00
5.83E-12	2.14E+01	-1.06E-27	-9.40E-31	-1.16E+00
9.45E-12	2.14E+01	-5.52E-27	-4.91E-30	-1.22E+00
1.67E-11	2.14E+01	-3.52E-26	-3.13E-29	-1.16E+00
3.12E-11	2.14E+01	-2.51E-25	-2.23E-28	-1.09E+00
6.02E-11	2.14E+01	-1.89E-24	-1.68E-27	-9.41E-01
1.18E-10	2.14E+01	-1.47E-23	-1.31E-26	-7.07E-01
2.34E-10	2.14E+01	-1.16E-22	-1.03E-25	-4.02E-01
4.66E-10	2.14E+01	-9.25E-22	-8.22E-25	-1.52E-01
9.31E-10	2.14E+01	-6.78E-21	-6.03E-24	-4.18E-02
1.74E-09	2.14E+01	-3.56E-20	-3.17E-23	7.76E-03
2.74E-09	2.14E+01	-1.13E-19	-1.00E-22	-7.18E-01
3.57E-09	2.14E+01	-2.24E-19	-1.99E-22	-4.17E+00
4.07E-09	2.14E+01	-3.22E-19	-2.86E-22	-9.96E+00
4.54E-09	2.14E+01	-4.46E-19	-3.96E-22	-1.95E+01
5.09E-09	2.14E+01	-6.31E-19	-5.61E-22	-3.41E+01
5.72E-09	2.14E+01	-9.14E-19	-8.13E-22	-5.28E+01
6.54E-09	2.14E+01	-1.43E-18	-1.27E-21	-7.53E+01
7.37E-09	2.14E+01	-2.15E-18	-1.91E-21	-8.73E+01
7.97E-09	2.14E+01	-2.85E-18	-2.53E-21	-7.53E+01
8.33E-09	2.14E+01	-3.38E-18	-3.00E-21	-5.44E+01
8.57E-09	2.14E+01	-3.80E-18	-3.37E-21	-4.11E+01
8.82E-09	2.14E+01	-4.30E-18	-3.83E-21	-3.22E+01
9.18E-09	2.14E+01	-5.11E-18	-4.54E-21	-1.87E+01
9.28E-09	2.14E+01	-5.37E-18	-4.77E-21	-1.28E+01
9.37E-09	2.14E+01	-5.60E-18	-4.98E-21	-7.84E+00
9.44E-09	2.14E+01	-5.80E-18	-5.15E-21	-4.94E+00
9.51E-09	2.14E+01	-5.98E-18	-5.32E-21	-3.14E+00
9.57E-09	2.14E+01	-6.15E-18	-5.46E-21	-2.11E+00
9.63E-09	2.14E+01	-6.34E-18	-5.64E-21	-1.32E+00
9.69E-09	2.14E+01	-6.52E-18	-5.80E-21	-8.62E-01
9.75E-09	2.14E+01	-6.72E-18	-5.98E-21	-5.51E-01
9.82E-09	2.14E+01	-6.94E-18	-6.17E-21	-3.68E-01
9.89E-09	2.14E+01	-7.18E-18	-6.38E-21	-2.76E-01
9.95E-09	2.14E+01	-7.37E-18	-6.55E-21	-1.87E-01
1.00E-08	2.14E+01	-7.55E-18	-6.71E-21	8.44E-02
1.00E-08	2.14E+01	-7.57E-18	-6.73E-21	-6.13E-02
1.00E-08	2.14E+01	-7.60E-18	-6.76E-21	-1.56E-01
1.00E-08	2.14E+01	-7.68E-18	-6.82E-21	-1.59E-01
1.01E-08	2.14E+01	-7.83E-18	-6.96E-21	-1.51E-01
1.02E-08	2.14E+01	-8.13E-18	-7.23E-21	-1.42E-01
1.03E-08	2.14E+01	-8.79E-18	-7.81E-21	-1.26E-01
1.06E-08	2.14E+01	-1.02E-17	-9.10E-21	-1.07E-01
1.11E-08	2.14E+01	-1.23E-17	-1.09E-20	-9.49E-02
1.15E-08	2.14E+01	-1.49E-17	-1.32E-20	-9.00E-02
1.20E-08	2.14E+01	-1.86E-17	-1.65E-20	-8.92E-02
1.28E-08	2.14E+01	-2.48E-17	-2.20E-20	-9.25E-02
1.35E-08	2.14E+01	-3.27E-17	-2.91E-20	-9.83E-02
1.45E-08	2.14E+01	-4.58E-17	-4.07E-20	-1.08E-01
1.55E-08	2.14E+01	-6.20E-17	-5.51E-20	-1.18E-01
1.65E-08	2.14E+01	-8.20E-17	-7.29E-20	-1.30E-01
1.75E-08	2.14E+01	-1.06E-16	-9.43E-20	-1.41E-01
1.85E-08	2.14E+01	-1.35E-16	-1.20E-19	-1.53E-01
1.95E-08	2.14E+01	-1.68E-16	-1.49E-19	-1.65E-01
2.05E-08	2.14E+01	-2.07E-16	-1.84E-19	-1.77E-01
2.15E-08	2.14E+01	-2.52E-16	-2.24E-19	-1.89E-01
2.25E-08	2.14E+01	-3.02E-16	-2.69E-19	-2.01E-01
2.35E-08	2.14E+01	-3.60E-16	-3.20E-19	-2.13E-01
2.45E-08	2.14E+01	-4.24E-16	-3.77E-19	-2.25E-01
2.55E-08	2.14E+01	-4.95E-16	-4.40E-19	-2.37E-01
2.65E-08	2.14E+01	-5.74E-16	-5.11E-19	-2.50E-01
2.75E-08	2.14E+01	-6.62E-16	-5.88E-19	-2.62E-01
2.85E-08	2.14E+01	-7.58E-16	-6.73E-19	-2.74E-01
2.95E-08	2.14E+01	-8.62E-16	-7.66E-19	-2.86E-01
3.05E-08	2.14E+01	-9.76E-16	-8.68E-19	-2.99E-01
3.15E-08	2.14E+01	-1.10E-15	-9.78E-19	-3.11E-01
3.25E-08	2.14E+01	-1.23E-15	-1.10E-18	-3.23E-01
3.35E-08	2.14E+01	-1.38E-15	-1.22E-18	-3.35E-01
3.45E-08	2.14E+01	-1.53E-15	-1.36E-18	-3.48E-01
3.55E-08	2.14E+01	-1.70E-15	-1.51E-18	-3.60E-01
3.65E-08	2.14E+01	-1.88E-15	-1.67E-18	-3.72E-01
3.75E-08	2.14E+01	-2.07E-15	-1.84E-18	-3.85E-01
3.85E-08	2.14E+01	-2.27E-15	-2.02E-18	-3.97E-01
3.95E-08	2.14E+01	-2.48E-15	-2.21E-18	-4.09E-01
4.05E-08	2.14E+01	-2.71E-15	-2.41E-18	-4.22E-01
4.15E-08	2.14E+01	-2.95E-15	-2.62E-18	-4.34E-01
4.25E-08	2.14E+01	-3.20E-15	-2.85E-18	-4.46E-01
4.35E-08	2.14E+01	-3.47E-15	-3.09E-18	-4.58E-01
4.45E-08	2.14E+01	-3.76E-15	-3.34E-18	-4.71E-01
4.55E-08	2.14E+01	-4.05E-15	-3.60E-18	-4.83E-01
4.65E-08	2.14E+01	-4.37E-15	-3.88E-18	-4.95E-01
4.75E-08	2.14E+01	-4.69E-15	-4.17E-18	-5.08E-01
4.85E-08	2.14E+01	-5.04E-15	-4.48E-18	-5.20E-01
4.95E-08	2.14E+01	-5.40E-15	-4.80E-18	-5.32E-01
5.05E-08	2.14E+01	-5.78E-15	-5.13E-18	-5.45E-01
5.15E-08	2.14E+01	-6.17E-15	-5.48E-18	-5.57E-01
5.25E-08	2.14E+01	-6.58E-15	-5.85E-18	-5.69E-01
5.35E-08	2.14E+01	-7.01E-15	-6.23E-18	-5.82E-01
5.45E-08	2.14E+01	-7.45E-15	-6.63E-18	-5.94E-01
5.55E-08	2.14E+01	-7.92E-15	-7.04E-18	-6.06E-01
5.65E-08	2.14E+01	-8.40E-15	-7.47E-18	-6.19E-01
5.75E-08	2.14E+01	-8.90E-15	-7.91E-18	-6.31E-01
5.85E-08	2.14E+01	-9.42E-15	-8.37E-18	-6.43E-01
5.95E-08	2.14E+01	-9.96E-15	-8.85E-18	-6.56E-01
6.05E-08	2.14E+01	-1.05E-14	-9.35E-18	-6.68E-01
6.15E-08	2.14E+01	-1.11E-14	-9.87E-18	-6.80E-01
6.25E-08	2.14E+01	-1.17E-14	-1.04E-17	-6.93E-01
6.35E-08	2.14E+01	-1.23E-14	-1.09E-17	-7.05E-01
6.45E-08	2.14E+01	-1.30E-14	-1.15E-17	-7.17E-01
6.55E-08	2.14E+01	-1.36E-14	-1.21E-17	-7.30E-01
6.65E-08	2.14E+01	-1.43E-14	-1.27E-17	-7.42E-01
6.75E-08	2.14E+01	-1.50E-14	-1.33E-17	-7.54E-01
6.85E-08	2.14E+01	-1.57E-14	-1.40E-17	-7.67E-01
6.95E-08	2.14E+01	-1.65E-14	-1.47E-17	-7.79E-01
7.05E-08	2.14E+01	-1.73E-14	-1.53E-17	-7.91E-01
7.15E-08	2.14E+01	-1.81E-14	-1.60E-17	-8.04E-01
7.25E-08	2.14E+01	-1.89E-14	-1.68E-17	-8.16E-01
7.35E-08	2.14E+01	-1.97E-14	-1.75E-17	-8.28E-01
7.45E-08	2.14E+01	-2.06E-14	-1.83E-17	-8.41E-01
7.55E-08	2.14E+01	-2.15E-14	-1.91E-17	-8.53E-01
7.65E-08	2.14E+01	-2.24E-14	-1.99E-17	-8.65E-01
7.75E-08	2.14E+01	-2.33E-14	-2.07E-17	-8.78E-01
7.85E-08	2.14E+01	-2.43E-14	-2.16E-17	-8.90E-01
7.95E-08	2.14E+01	-2.53E-14	-2.25E-17	-9.02E-01
8.05E-08	2.14E+01	-2.63E-14	-2.34E-17	-9.15E-01
8.15E-08	2.14E+01	-2.73E-14	-2.43E-17	-9.27E-01
8.25E-08	2.14E+01	-2.84E-14	-2.52E-17	-9.39E-01
8.35E-08	2.14E+01	-2.95E-14	-2.62E-17	-9.51E-01
8.45E-08	2.14E+01	-3.06E-14	-2.72E-17	-9.64E-01
8.55E-08	2.14E+01	-3.17E-14	-2.82E-17	-9.76E-01
8.65E-08	2.14E+01	-3.29E-14	-2.92E-17	-9.88E-01
8.75E-08	2.14E+01	-3.41E-14	-3.03E-17	-1.00E+00
8.85E-08	2.14E+01	-3.53E-14	-3.14E-17	-1.01E+00
8.95E-08	2.14E+01	-3.65E-14	-3.25E-17	-1.03E+00
9.05E-08	2.14E+01	-3.78E-14	-3.36E-17	-1.04E+00
9.15E-08	2.14E+01	-3.91E-14	-3.48E-17	-1.05E+00
9.25E-08	2.14E+01	-4.05E-14	-3.60E-17	-1.06E+00
9.35E-08	2.14E+01	-4.18E-14	-3.72E-17	-1.07E+00
9.45E-08	2.14E+01	-4.32E-14	-3.84E-17	-1.09E+00
9.55E-08	2.14E+01	-4.46E-14	-3.97E-17	-1.10E+00
9.65E-08	2.14E+01	-4.61E-14	-4.10E-17	-1.11E+00
9.75E-08	2.14E+01	-4.75E-14	-4.23E-17	-1.12E+00
9.85E-08	2.14E+01	-4.90E-14	-4.36E-17	-1.14E+00
9.95E-08	2.14E+01	-5.06E-14	-4.50E-17	-1.15E+00
1.01E-07	2.14E+01	-5.21E-14	-4.64E-17	-1.16E+00
1.02E-07	2.14E+01	-5.37E-14	-4.78E-17	-1.17E+00
1.03E-07	2.14E+01	-5.54E-14	-4.92E-17	-1.19E+00
1.04E-07	2.14E+01	-5.70E-14	-5.07E-17	-1.20E+00
1.05E-07	2.14E+01	-5.87E-14	-5.22E-17	-1.21E+00
1.06E-07	2.14E+01	-6.04E-14	-5.37E-17	-1.22E+00
1.07E-07	2.14E+01	-6.22E-14	-5.52E-17	-1.23E+00
1.08E-07	2.14E+01	-6.39E-14	-5.68E-17	-1.25E+00
1.09E-07	2.14E+01	-6.57E-14	-5.84E-17	-1.26E+00
1.09E-07	2.14E+01	-6.66E-14	-5.92E-17	-1.27E+00
1.09E-07	2.14E+01	-6.69E-14	-5.95E-17	-1.27E+00
1.09E-07	2.14E+01	-6.73E-14	-5.98E-17	-1.27E+00
1.10E-07	2.14E+01	-6.78E-14	-6.03E-17	-1.27E+00
1.10E-07	2.14E+01	-6.84E-14	-6.08E-17	-1.27E+00
1.10E-07	2.14E+01	-6.85E-14	-6.09E-17	-1.28E+00
1.10E-07	2.14E+01	-6.86E-14	-6.10E-17	-1.28E+00
1.10E-07	2.14E+01	-6.89E-14	-6.12E-17	-1.29E+00
1.11E-07	2.14E+01	-6.94E-14	-6.17E-17	-1.29E+00
1.11E-07	2.14E+01	-6.99E-14	-6.21E-17	-1.29E+00
1.11E-07	2.14E+01	-7.10E-14	-6.31E-17	-1.30E+00
1.12E-07	2.14E+01	-7.29E-14	-6.48E-17	-1.31E+00
1.13E-07	2.14E+01	-7.48E-14	-6.65E-17	-1.32E+00
1.14E-07	2.14E+01	-7.68E-14	-6.83E-17	-1.34E+00
1.15E-07	2.14E+01	-7.89E-14	-7.01E-17	-1.35E+00
1.16E-07	2.14E+01	-8.09E-14	-7.19E-17	-1.36E+00
1.17E-07	2.14E+01	-8.30E-14	-7.38E-17	-1.37E+00
1.18E-07	2.14E+01	-8.51E-14	-7.57E-17	-1.38E+00
1.19E-07	2.14E+01	-8.66E-14	-7.69E-17	-1.39E+00
1.20E-07	2.14E+01	-8.87E-14	-7.89E-17	-1.40E+00
1.20E-07	2.14E+01	-8.89E-14	-7.90E-17	-1.40E+00
1.20E-07	2.14E+01	-8.92E-14	-7.93E-17	-1.40E+00
1.20E-07	2.14E+01	-8.98E-14	-7.98E-17	-1.40E+00
1.21E-07	2.14E+01	-9.03E-14	-8.03E-17	-1.40E+00
1.21E-07	2.14E+01	-9.12E-14	-8.11E-17	-1.41E+00
1.22E-07	2.14E+01	-9.28E-14	-8.25E-17	-1.42E+00
1.23E-07	2.14E+01	-9.51E-14	-8.45E-17	-1.43E+00
1.24E-07	2.14E+01	-9.74E-14	-8.66E-17	-1.44E+00
1.25E-07	2.14E+01	-9.97E-14	-8.87E-17	-1.45E+00
1.26E-07	2.14E+01	-1.02E-13	-9.08E-17	-1.47E+00
1.27E-07	2.14E+01	-1.05E-13	-9.29E-17	-1.48E+00
1.28E-07	2.14E+01	-1.07E-13	-9.51E-17	-1.49E+00
1.29E-07	2.14E+01	-1.09E-13	-9.73E-17	-1.50E+00
1.30E-07	2.14E+01	-1.12E-13	-9.95E-17	-1.51E+00
1.31E-07	2.14E+01	-1.14E-13	-1.02E-16	-1.52E+00
1.32E-07	2.14E+01	-1.17E-13	-1.04E-16	-1.52E+00
1.33E-07	2.14E+01	-1.20E-13	-1.06E-16	-1.51E+00
1.34E-07	2.14E+01	-1.22E-13	-1.08E-16	-1.48E+00
1.34E-07	2.14E+01	-1.24E-13	-1.10E-16	-1.42E+00
1.35E-07	2.14E+01	-1.25E-13	-1.11E-16	-1.32E+00
1.35E-07	2.14E+01	-1.26E-13	-1.12E-16	-1.13E+00
1.36E-07	2.14E+01	-1.27E-13	-1.13E-16	-8.88E-01
1.36E-07	2.14E+01	-1.28E-13	-1.14E-16	-7.18E-01
1.36E-07	2.14E+01	-1.29E-13	-1.15E-16	-6.69E-01
1.37E-07	2.14E+01	-1.31E-13	-1.16E-16	-6.55E-01
1.38E-07	2.14E+01	-1.33E-13	-1.18E-16	-6.31E-01
1.39E-07	2.14E+01	-1.36E-13	-1.21E-16	-6.03E-01
1.40E-07	2.14E+01	-1.39E-13	-1.23E-16	-5.76E-01
1.41E-07	2.14E+01	-1.42E-13	-1.26E-16	-5.49E-01
1.42E-07	2.14E+01	-1.44E-13	-1.28E-16	-5.23E-01
1.43E-07	2.14E+01	-1.47E-13	-1.31E-16	-4.97E-01
1.44E-07	2.14E+01	-1.50E-13	-1.34E-16	-4.71E-01
1.45E-07	2.14E+01	-1.53E-13	-1.36E-16	-4.45E-01
1.46E-07	2.14E+01	-1.57E-13	-1.39E-16	-4.18E-01
1.47E-07	2.14E+01	-1.60E-13	-1.42E-16	-3.92E-01
1.49E-07	2.14E+01	-1.66E-13	-1.48E-16	-3.44E-01
1.50E-07	2.14E+01	-1.69E-13	-1.50E-16	-3.22E-01
1.51E-07	2.14E+01	-1.73E-13	-1.53E-16	-3.02E-01
1.52E-07	2.14E+01	-1.76E-13	-1.56E-16	-2.85E-01
1.53E-07	2.14E+01	-1.79E-13	-1.59E-16	-2.70E-01
1.54E-07	2.14E+01	-1.83E-13	-1.62E-16	-2.57E-01
1.55E-07	2.14E+01	-1.86E-13	-1.65E-16	-2.45E-01
1.56E-07	2.14E+01	-1.89E-13	-1.68E-16	-2.35E-01
1.57E-07	2.14E+01	-1.93E-13	-1.72E-16	-2.27E-01
1.58E-07	2.14E+01	-1.97E-13	-1.75E-16	-2.19E-01
1.59E-07	2.14E+01	-2.00E-13	-1.78E-16	-2.12E-01
1.60E-07	2.14E+01	-2.04E-13	-1.81E-16	-2.06E-01
1.61E-07	2.14E+01	-2.07E-13	-1.84E-16	-2.01E-01
1.62E-07	2.14E+01	-2.11E-13	-1.88E-16	-1.96E-01
1.63E-07	2.14E+01	-2.15E-13	-1.91E-16	-1.92E-01
1.64E-07	2.14E+01	-2.19E-13	-1.94E-16	-1.88E-01
1.65E-07	2.14E+01	-2.22E-13	-1.98E-16	-1.85E-01
1.66E-07	2.14E+01	-2.26E-13	-2.01E-16	-1.81E-01
1.67E-07	2.14E+01	-2.30E-13	-2.05E-16	-1.79E-01
1.68E-07	2.14E+01	-2.34E-13	-2.08E-16	-1.76E-01
1.69E-07	2.14E+01	-2.38E-13	-2.12E-16	-1.74E-01
1.70E-07	2.14E+01	-2.42E-13	-2.15E-16	-1.71E-01
1.71E-07	2.14E+01	-2.46E-13	-2.19E-16	-1.69E-01
1.72E-07	2.14E+01	-2.50E-13	-2.22E-16	-1.68E-01
1.73E-07	2.14E+01	-2.54E-13	-2.26E-16	-1.66E-01
1.74E-07	2.14E+01	-2.59E-13	-2.30E-16	-1.64E-01
1.76E-07	2.14E+01	-2.67E-13	-2.37E-16	-1.61E-01
1.78E-07	2.14E+01	-2.76E-13	-2.45E-16	-1.59E-01
1.80E-07	2.14E+01	-2.84E-13	-2.53E-16	-1.57E-01
1.83E-07	2.14E+01	-2.98E-13	-2.65E-16	-1.54E-01
1.86E-07	2.14E+01	-3.12E-13	-2.77E-16	-1.51E-01
1.88E-07	2.14E+01	-3.23E-13	-2.87E-16	-1.50E-01
1.90E-07	2.14E+01	-3.34E-13	-2.96E-16	-1.48E-01
1.93E-07	2.14E+01	-3.45E-13	-3.06E-16	-1.47E-01
1.95E-07	2.14E+01	-3.56E-13	-3.17E-16	-1.46E-01
1.97E-07	2.14E+01	-3.68E-13	-3.27E-16	-1.45E-01
1.99E-07	2.14E+01	-3.80E-13	-3.37E-16	-1.44E-01
2.02E-07	2.14E+01	-3.92E-13	-3.48E-16	-1.43E-01
2.05E-07	2.14E+01	-4.11E-13	-3.65E-16	-1.41E-01
2.09E-07	2.14E+01	-4.31E-13	-3.83E-16	-1.40E-01
2.12E-07	2.14E+01	-4.51E-13	-4.01E-16	-1.39E-01
2.16E-07	2.14E+01	-4.72E-13	-4.20E-16	-1.38E-01
2.20E-07	2.14E+01	-4.93E-13	-4.38E-16	-1.37E-01
2.23E-07	2.14E+01	-5.15E-13	-4.58E-16	-1.36E-01
2.27E-07	2.14E+01	-5.37E-13	-4.78E-16	-1.35E-01
2.28E-07	2.14E+01	-5.44E-13	-4.83E-16	-1.35E-01
2.39E-07	2.14E+01	-6.19E-13	-5.50E-16	-1.32E-01
2.50E-07	2.14E+01	-6.98E-13	-6.20E-16	-1.30E-01
2.62E-07	2.14E+01	-7.81E-13	-6.94E-16	-1.27E-01
2.73E-07	2.14E+01	-8.68E-13	-7.72E-16	-1.24E-01
2.84E-07	2.14E+01	-9.59E-13	-8.52E-16	-1.21E-01
2.95E-07	2.14E+01	-1.05E-12	-9.37E-16	-1.18E-01
3.07E-07	2.14E+01	-1.15E-12	-1.02E-15	-1.15E-01
3.12E-07	2.14E+01	-1.20E-12	-1.07E-15	-1.14E-01
3.18E-07	2.14E+01	-1.25E-12	-1.11E-15	-1.12E-01
3.23E-07	2.14E+01	-1.30E-12	-1.16E-15	-1.10E-01
3.29E-07	2.14E+01	-1.35E-12	-1.20E-15	-1.08E-01
3.35E-07	2.14E+01	-1.40E-12	-1.25E-15	-1.06E-01
3.40E-07	2.14E+01	-1.45E-12	-1.29E-15	-1.04E-01
3.46E-07	2.14E+01	-1.50E-12	-1.34E-15	-1.02E-01
3.48E-07	2.14E+01	-1.52E-12	-1.35E-15	-1.02E-01
3.49E-07	2.14E+01	-1.53E-12	-1.36E-15	-1.01E-01
3.50E-07	2.14E+01	-1.54E-12	-1.37E-15	-1.01E-01
3.52E-07	2.14E+01	-1.56E-12	-1.39E-15	-1.00E-01
3.57E-07	2.14E+01	-1.61E-12	-1.43E-15	-9.81E-02
3.62E-07	2.14E+01	-1.65E-12	-1.47E-15	-9.61E-02
3.67E-07	2.14E+01	-1.70E-12	-1.51E-15	-9.40E-02
3.72E-07	2.14E+01	-1.74E-12	-1.55E-15	-9.19E-02
3.77E-07	2.14E+01	-1.79E-12	-1.59E-15	-8.97E-02
3.82E-07	2.14E+01	-1.83E-12	-1.63E-15	-8.75E-02
3.87E-07	2.14E+01	-1.88E-12	-1.67E-15	-8.52E-02
3.96E-07	2.14E+01	-1.95E-12	-1.74E-15	-8.11E-02
4.04E-07	2.14E+01	-2.03E-12	-1.80E-15	-7.68E-02
4.13E-07	2.14E+01	-2.10E-12	-1.87E-15	-7.23E-02
4.22E-07	2.14E+01	-2.17E-12	-1.93E-15	-6.78E-02
4.31E-07	2.14E+01	-2.24E-12	-1.99E-15	-6.31E-02
4.40E-07	2.14E+01	-2.30E-12	-2.04E-15	-5.83E-02
4.49E-07	2.14E+01	-2.36E-12	-2.10E-15	-5.33E-02
4.58E-07	2.14E+01	-2.42E-12	-2.15E-15	-4.80E-02
4.67E-07	2.14E+01	-2.47E-12	-2.20E-15	-4.26E-02
4.77E-07	2.14E+01	-2.52E-12	-2.24E-15	-3.71E-02
4.86E-07	2.14E+01	-2.56E-12	-2.27E-15	-3.16E-02
4.95E-07	2.14E+01	-2.59E-12	-2.30E-15	-2.60E-02
5.04E-07	2.14E+01	-2.62E-12	-2.32E-15	-2.03E-02
5.14E-07	2.14E+01	-2.64E-12	-2.34E-15	-1.46E-02
5.16E-07	2.14E+01	-2.64E-12	-2.34E-15	-1.34E-02
5.17E-07	2.14E+01	-2.64E-12	-2.35E-15	-1.23E-02
5.19E-07	2.14E+01	-2.64E-12	-2.35E-15	-1.11E-02
5.21E-07	2.14E+01	-2.64E-12	-2.35E-15	-9.99E-03
5.23E-07	2.14E+01	-2.65E-12	-2.35E-15	-8.84E-03
5.25E-07	2.14E+01	-2.65E-12	-2.35E-15	-7.69E-03
5.27E-07	2.14E+01	-2.65E-12	-2.35E-15	-6.53E-03
5.28E-07	2.14E+01	-2.65E-12	-2.35E-15	-5.91E-03
5.31E-07	2.14E+01	-2.65E-12	-2.35E-15	-4.05E-03
5.33E-07	2.14E+01	-2.64E-12	-2.35E-15	-2.81E-03
5.35E-07	2.14E+01	-2.64E-12	-2.35E-15	-1.56E-03
5.37E-07	2.14E+01	-2.64E-12	-2.35E-15	-3.22E-04
5.39E-07	2.14E+01	-2.64E-12	-2.34E-15	9.20E-04
5.41E-07	2.14E+01	-2.63E-12	-2.34E-15	2.16E-03
5.43E-07	2.14E+01	-2.63E-12	-2.34E-15	3.40E-03
5.45E-07	2.14E+01	-2.62E-12	-2.33E-15	4.65E-03
5.49E-07	2.14E+01	-2.62E-12	-2.33E-15	7.40E-03
5.54E-07	2.14E+01	-2.60E-12	-2.31E-15	1.01E-02
5.58E-07	2.14E+01	-2.56E-12	-2.28E-15	1.29E-02
5.62E-07	2.14E+01	-2.52E-12	-2.24E-15	1.56E-02
5.67E-07	2.14E+01	-2.46E-12	-2.19E-15	1.83E-02
5.71E-07	2.14E+01	-2.39E-12	-2.13E-15	2.10E-02
5.76E-07	2.14E+01	-2.31E-12	-2.05E-15	2.37E-02
5.86E-07	2.14E+01	-1.23E-11	-1.10E-14	3.00E-02
5.96E-07	2.14E+01	-1.41E-11	-1.25E-14	3.61E-02
6.07E-07	2.14E+01	-7.46E-12	-6.63E-15	4.21E-02
6.17E-07	2.14E+01	7.44E-12	6.62E-15	4.80E-02
6.27E-07	2.14E+01	3.07E-11	2.73E-14	5.38E-02
6.37E-07	2.14E+01	6.22E-11	5.53E-14	5.94E-02
6.48E-07	2.14E+01	1.02E-10	9.07E-14	6.49E-02
6.56E-07	2.14E+01	-2.89E-10	-2.57E-13	6.90E-02
6.63E-07	2.14E+01	-1.93E-10	-1.71E-13	7.30E-02
6.71E-07	2.14E+01	3.89E-10	3.46E-13	7.68E-02
6.79E-07	2.14E+01	1.46E-09	1.30E-12	8.06E-02
6.87E-07	2.14E+01	3.01E-09	2.68E-12	8.42E-02
6.95E-07	2.14E+01	5.06E-09	4.49E-12	8.77E-02
7.03E-07	2.14E+01	7.58E-09	6.74E-12	9.10E-02
7.07E-07	2.14E+01	9.45E-09	8.40E-12	9.30E-02
7.12E-07	2.14E+01	1.34E-08	1.19E-11	9.49E-02
7.17E-07	2.14E+01	1.94E-08	1.72E-11	9.68E-02
7.22E-07	2.14E+01	2.75E-08	2.44E-11	9.86E-02
7.26E-07	2.14E+01	3.76E-08	3.34E-11	1.00E-01
7.31E-07	2.14E+01	4.98E-08	4.43E-11	1.02E-01
7.36E-07	2.14E+01	6.41E-08	5.70E-11	1.04E-01
7.41E-07	2.14E+01	8.40E-08	7.46E-11	1.06E-01
7.47E-07	2.14E+01	1.14E-07	1.01E-10	1.07E-01
7.52E-07	2.14E+01	1.54E-07	1.37E-10	1.09E-01
7.57E-07	2.14E+01	2.05E-07	1.82E-10	1.11E-01
7.63E-07	2.14E+01	2.65E-07	2.36E-10	1.12E-01
7.68E-07	2.14E+01	3.36E-07	2.99E-10	1.14E-01
7.74E-07	2.14E+01	4.17E-07	3.70E-10	1.15E-01
7.77E-07	2.14E+01	4.80E-07	4.27E-10	1.16E-01
7.81E-07	2.14E+01	5.49E-07	4.88E-10	1.17E-01
7.84E-07	2.14E+01	6.23E-07	5.54E-10	1.18E-01
7.88E-07	2.14E+01	7.03E-07	6.25E-10	1.19E-01
7.92E-07	2.14E+01	7.87E-07	7.00E-10	1.20E-01
7.95E-07	2.14E+01	8.78E-07	7.80E-10	1.21E-01
7.99E-07	2.14E+01	9.73E-07	8.65E-10	1.21E-01
8.01E-07	2.14E+01	1.03E-06	9.18E-10	1.22E-01
8.03E-07	2.14E+01	1.09E-06	9.71E-10	1.22E-01
8.05E-07	2.14E+01	1.15E-06	1.02E-09	1.23E-01
8.07E-07	2.14E+01	1.21E-06	1.08E-09	1.23E-01
8.09E-07	2.14E+01	1.28E-06	1.13E-09	1.24E-01
8.12E-07	2.14E+01	1.34E-06	1.19E-09	1.24E-01
8.14E-07	2.14E+01	1.40E-06	1.25E-09	1.25E-01
8.16E-07	2.14E+01	1.46E-06	1.29E-09	1.25E-01
8.17E-07	2.14E+01	1.51E-06	1.34E-09	1.25E-01
8.19E-07	2.14E+01	1.56E-06	1.39E-09	1.26E-01
8.21E-07	2.14E+01	1.62E-06	1.44E-09	1.26E-01
8.23E-07	2.14E+01	1.67E-06	1.48E-09	1.26E-01
8.25E-07	2.14E+01	1.72E-06	1.53E-09	1.27E-01
8.27E-07	2.14E+01	1.77E-06	1.57E-09	1.27E-01
8.28E-07	2.14E+01	1.80E-06	1.60E-09	1.27E-01
8.31E-07	2.14E+01	1.89E-06	1.68E-09	1.28E-01
8.35E-07	2.14E+01	1.97E-06	1.76E-09	1.29E-01
8.38E-07	2.14E+01	2.06E-06	1.83E-09	1.29E-01
8.41E-07	2.14E+01	2.13E-06	1.89E-09	1.30E-01
8.45E-07	2.14E+01	2.20E-06	1.96E-09	1.31E-01
8.48E-07	2.14E+01	2.27E-06	2.01E-09	1.31E-01
8.52E-07	2.14E+01	2.33E-06	2.07E-09	1.32E-01
8.57E-07	2.14E+01	2.40E-06	2.13E-09	1.33E-01
8.62E-07	2.14E+01	2.46E-06	2.19E-09	1.34E-01
8.67E-07	2.14E+01	2.52E-06	2.24E-09	1.35E-01
8.72E-07	2.14E+01	2.56E-06	2.28E-09	1.37E-01
8.77E-07	2.14E+01	2.60E-06	2.31E-09	1.38E-01
8.82E-07	2.14E+01	2.62E-06	2.33E-09	1.40E-01
8.87E-07	2.14E+01	2.64E-06	2.35E-09	1.42E-01
8.91E-07	2.14E+01	2.65E-06	2.36E-09	1.44E-01
8.94E-07	2.14E+01	2.66E-06	2.36E-09	1.46E-01
8.98E-07	2.14E+01	2.67E-06	2.37E-09	1.48E-01
9.02E-07	2.14E+01	2.67E-06	2.38E-09	1.51E-01
9.06E-07	2.14E+01	2.68E-06	2.38E-09	1.54E-01
9.10E-07	2.14E+01	2.68E-06	2.38E-09	1.58E-01
9.14E-07	2.14E+01	2.68E-06	2.38E-09	1.63E-01
9.16E-07	2.14E+01	2.68E-06	2.39E-09	1.66E-01
9.18E-07	2.14E+01	2.68E-06	2.39E-09	1.70E-01
9.21E-07	2.14E+01	2.68E-06	2.39E-09	1.74E-01
9.23E-07	2.14E+01	2.69E-06	2.39E-09	1.79E-01
9.25E-07	2.14E+01	2.69E-06	2.39E-09	1.85E-01
9.27E-07	2.14E+01	2.69E-06	2.39E-09	1.92E-01
9.30E-07	2.14E+01	2.69E-06	2.39E-09	2.00E-01
9.33E-07	2.14E+01	2.69E-06	2.39E-09	2.12E-01
9.35E-07	2.14E+01	2.69E-06	2.39E-09	2.22E-01
9.37E-07	2.14E+01	2.69E-06	2.39E-09	2.33E-01
9.38E-07	2.14E+01	2.69E-06	2.39E-09	2.39E-01
9.39E-07	2.14E+01	2.69E-06	2.39E-09	2.45E-01
9.40E-07	2.14E+01	2.69E-06	2.39E-09	2.52E-01
9.41E-07	2.14E+01	2.69E-06	2.39E-09	2.59E-01
9.42E-07	2.14E+01	2.69E-06	2.39E-09	2.66E-01
9.43E-07	2.14E+01	2.69E-06	2.39E-09	2.73E-01
9.44E-07	2.14E+01	2.69E-06	2.39E-09	2.81E-01
9.45E-07	2.14E+01	2.69E-06	2.39E-09	2.89E-01
9.46E-07	2.14E+01	2.69E-06	2.39E-09	2.98E-01
9.47E-07	2.14E+01	2.69E-06	2.39E-09	3.21E-01
9.48E-07	2.14E+01	2.69E-06	2.39E-09	4.60E-01
9.49E-07	2.14E+01	2.68E-06	2.39E-09	8.41E-01
9.50E-07	2.14E+01	2.68E-06	2.39E-09	1.25E+00
9.51E-07	2.14E+01	2.68E-06	2.39E-09	1.40E+00
9.52E-07	2.14E+01	2.68E-06	2.39E-09	1.39E+00
9.53E-07	2.14E+01	2.68E-06	2.39E-09	1.37E+00
9.54E-07	2.14E+01	2.68E-06	2.39E-09	1.36E+00
9.55E-07	2.14E+01	2.68E-06	2.39E-09	1.35E+00
9.56E-07	2.14E+01	2.68E-06	2.39E-09	1.34E+00
9.57E-07	2.14E+01	2.68E-06	2.39E-09	1.32E+00
9.58E-07	2.14E+01	2.68E-06	2.39E-09	1.31E+00
9.59E-07	2.14E+01	2.68E-06	2.39E-09	1.30E+00
9.60E-07	2.14E+01	2.68E-06	2.39E-09	1.28E+00
9.61E-07	2.14E+01	2.68E-06	2.39E-09	1.27E+00
9.62E-07	2.14E+01	2.68E-06	2.39E-09	1.26E+00
9.63E-07	2.14E+01	2.68E-06	2.39E-09	1.25E+00
9.64E-07	2.14E+01	2.68E-06	2.39E-09	1.23E+00
9.65E-07	2.14E+01	2.68E-06	2.39E-09	1.22E+00
9.66E-07	2.14E+01	2.68E-06	2.38E-09	1.21E+00
9.67E-07	2.14E+01	2.68E-06	2.38E-09	1.20E+00
9.68E-07	2.14E+01	2.68E-06	2.38E-09	1.18E+00
9.69E-07	2.14E+01	2.68E-06	2.38E-09	1.17E+00
9.70E-07	2.14E+01	2.68E-06	2.38E-09	1.16E+00
9.71E-07	2.14E+01	2.68E-06	2.38E-09	1.14E+00
9.72E-07	2.14E+01	2.68E-06	2.38E-09	1.13E+00
9.73E-07	2.14E+01	2.68E-06	2.38E-09	1.12E+00
9.74E-07	2.14E+01	2.68E-06	2.38E-09	1.11E+00
9.75E-07	2.14E+01	2.68E-06	2.38E-09	1.09E+00
9.76E-07	2.14E+01	2.68E-06	2.38E-09	1.08E+00
9.77E-07	2.14E+01	2.68E-06	2.38E-09	1.07E+00
9.78E-07	2.14E+01	2.68E-06	2.38E-09	1.06E+00
9.79E-07	2.14E+01	2.68E-06	2.38E-09	1.04E+00
9.80E-07	2.14E+01	2.68E-06	2.38E-09	1.03E+00
9.81E-07	2.14E+01	2.68E-06	2.38E-09	1.02E+00
9.82E-07	2.14E+01	2.68E-06	2.38E-09	1.00E+00
9.83E-07	2.14E+01	2.68E-06	2.38E-09	9.92E-01
9.84E-07	2.14E+01	2.68E-06	2.38E-09	9.79E-01
9.85E-07	2.14E+01	2.68E-06	2.38E-09	9.66E-01
9.86E-07	2.14E+01	2.68E-06	2.38E-09	9.54E-01
9.87E-07	2.14E+01	2.68E-06	2.38E-09	9.41E-01
9.88E-07	2.14E+01	2.68E-06	2.38E-09	9.28E-01
9.89E-07	2.14E+01	2.68E-06	2.38E-09	9.16E-01
9.90E-07	2.14E+01	2.68E-06	2.38E-09	9.03E-01
9.91E-07	2.14E+01	2.68E-06	2.38E-09	8.90E-01
9.92E-07	2.14E+01	2.68E-06	2.38E-09	8.78E-01
9.93E-07	2.14E+01	2.68E-06	2.38E-09	8.65E-01
9.94E-07	2.14E+01	2.68E-06	2.38E-09	8.52E-01
9.95E-07	2.14E+01	2.68E-06	2.38E-09	8.40E-01
9.96E-07	2.14E+01	2.68E-06	2.38E-09	8.27E-01
9.97E-07	2.14E+01	2.68E-06	2.38E-09	8.14E-01
9.98E-07	2.14E+01	2.68E-06	2.38E-09	8.02E-01
9.99E-07	2.14E+01	2.68E-06	2.38E-09	7.89E-01
9.99E-07	2.14E+01	2.68E-06	2.38E-09	7.85E-01
9.99E-07	2.14E+01	2.68E-06	2.38E-09	7.80E-01
1.00E-06	2.14E+01	2.68E-06	2.38E-09	7.71E-01
1.00E-06	2.14E+01	2.68E-06	2.38E-09	7.72E-01
1.00E-06	2.14E+01	2.68E-06	2.38E-09	7.73E-01
1.00E-06	2.14E+01	2.68E-06	2.38E-09	7.75E-01
1.00E-06	2.14E+01	2.68E-06	2.38E-09	7.77E-01
1.00E-06	2.14E+01	2.68E-06	2.38E-09	7.81E-01
1.00E-06	2.14E+01	2.68E-06	2.38E-09	7.88E-01
1.00E-06	2.14E+01	2.68E-06	2.38E-09	8.01E-01
1.00E-06	2.14E+01	2.68E-06	2.38E-09	8.21E-01
1.00E-06	2.14E+01	2.68E-06	2.38E-09	8.48E-01
1.00E-06	2.14E+01	2.68E-06	2.38E-09	8.76E-01
1.00E-06	2.14E+01	2.68E-06	2.38E-09	9.11E-01
1.00E-06	2.14E+01	2.68E-06	2.38E-09	9.63E-01
1.00E-06	2.14E+01	2.68E-06	2.38E-09	1.04E+00
1.01E-06	2.14E+01	2.68E-06	2.38E-09	1.19E+00
1.01E-06	2.14E+01	2.68E-06	2.38E-09	2.16E+00
1.01E-06	2.14E+01	2.68E-06	2.38E-09	4.18E+00
1.01E-06	2.14E+01	2.68E-06	2.38E-09	6.51E+00
1.01E-06	2.14E+01	2.68E-06	2.38E-09	7.73E+00
1.01E-06	2.14E+01	2.68E-06	2.38E-09	7.01E+00
1.01E-06	2.14E+01	2.68E-06	2.38E-09	5.71E+00
1.01E-06	2.14E+01	2.68E-06	2.38E-09	3.99E+00
1.01E-06	2.14E+01	2.68E-06	2.38E-09	2.84E+00
1.01E-06	2.14E+01	2.68E-06	2.38E-09	2.19E+00
1.01E-06	2.14E+01	2.68E-06	2.38E-09	1.78E+00
1.01E-06	2.14E+01	2.68E-06	2.38E-09	1.48E+00
1.01E-06	2.14E+01	2.68E-06	2.38E-09	1.27E+00
1.01E-06	2.14E+01	2.68E-06	2.38E-09	1.11E+00
1.01E-06	2.14E+01	2.68E-06	2.38E-09	9.46E-01
1.01E-06	2.14E+01	2.68E-06	2.38E-09	8.29E-01
1.01E-06	2.14E+01	2.68E-06	2.38E-09	7.32E-01
1.01E-06	2.14E+01	2.68E-06	2.38E-09	6.79E-01
1.01E-06	2.14E+01	2.68E-06	2.38E-09	6.47E-01
1.01E-06	2.14E+01	2.68E-06	2.38E-09	6.35E-01
1.01E-06	2.14E+01	2.68E-06	2.38E-09	6.33E-01
1.01E-06	2.14E+01	2.68E-06	2.38E-09	6.35E-01
1.01E-06	2.14E+01	2.68E-06	2.38E-09	6.38E-01
1.01E-06	2.14E+01	2.68E-06	2.38E-09	6.39E-01
1.01E-06	2.14E+01	2.68E-06	2.38E-09	6.38E-01
1.01E-06	2.14E+01	2.68E-06	2.38E-09	6.37E-01
1.01E-06	2.14E+01	2.68E-06	2.38E-09	6.37E-01
1.01E-06	2.14E+01	2.68E-06	2.38E-09	6.36E-01
1.01E-06	2.14E+01	2.68E-06	2.38E-09	6.31E-01
1.01E-06	2.14E+01	2.68E-06	2.38E-09	6.29E-01
1.01E-06	2.14E+01	2.68E-06	2.38E-09	6.24E-01
1.01E-06	2.14E+01	2.68E-06	2.38E-09	6.20E-01
1.01E-06	2.14E+01	2.68E-06	2.38E-09	6.18E-01
1.01E-06	2.14E+01	2.68E-06	2.38E-09	6.18E-01
1.01E-06	2.14E+01	2.68E-06	2.38E-09	6.15E-01
1.01E-06	2.14E+01	2.68E-06	2.38E-09	6.08E-01
1.01E-06	2.14E+01	2.68E-06	2.38E-09	5.99E-01
1.01E-06	2.14E+01	2.68E-06	2.38E-09	5.89E-01
1.01E-06	2.14E+01	2.68E-06	2.38E-09	5.77E-01
1.02E-06	2.14E+01	2.68E-06	2.38E-09	5.66E-01
1.02E-06	2.14E+01	2.68E-06	2.38E-09	5.54E-01
1.02E-06	2.14E+01	2.68E-06	2.38E-09	5.42E-01
1.02E-06	2.14E+01	2.68E-06	2.38E-09	5.30E-01
1.02E-06	2.14E+01	2.68E-06	2.38E-09	5.18E-01
1.02E-06	2.14E+01	2.68E-06	2.38E-09	5.06E-01
1.02E-06	2.14E+01	2.68E-06	2.38E-09	4.93E-01
1.02E-06	2.14E+01	2.68E-06	2.38E-09	4.81E-01
1.02E-06	2.14E+01	2.68E-06	2.38E-09	4.69E-01
1.02E-06	2.14E+01	2.68E-06	2.38E-09	4.57E-01
1.03E-06	2.14E+01	2.68E-06	2.38E-09	4.44E-01
1.03E-06	2.14E+01	2.68E-06	2.38E-09	4.32E-01
1.03E-06	2.14E+01	2.68E-06	2.38E-09	4.20E-01
1.03E-06	2.14E+01	2.68E-06	2.38E-09	4.07E-01
1.03E-06	2.14E+01	2.68E-06	2.38E-09	3.95E-01
1.03E-06	2.14E+01	2.68E-06	2.38E-09	3.83E-01
1.03E-06	2.14E+01	2.68E-06	2.38E-09	3.70E-01
1.03E-06	2.14E+01	2.68E-06	2.38E-09	3.58E-01
1.03E-06	2.14E+01	2.68E-06	2.38E-09	3.46E-01
1.03E-06	2.14E+01	2.67E-06	2.38E-09	3.33E-01
1.04E-06	2.14E+01	2.67E-06	2.38E-09	3.21E-01
1.04E-06	2.14E+01	2.67E-06	2.38E-09	3.09E-01
1.04E-06	2.14E+01	2.67E-06	2.38E-09	2.96E-01
1.04E-06	2.14E+01	2.67E-06	2.38E-09	2.84E-01
1.04E-06	2.14E+01	2.67E-06	2.38E-09	2.72E-01
1.04E-06	2.14E+01	2.67E-06	2.38E-09	2.59E-01
1.04E-06	2.14E+01	2.67E-06	2.38E-09	2.47E-01
1.04E-06	2.14E+01	2.67E-06	2.38E-09	2.35E-01
1.04E-06	2.14E+01	2.67E-06	2.38E-09	2.22E-01
1.04E-06	2.14E+01	2.67E-06	2.38E-09	2.10E-01
1.05E-06	2.14E+01	2.67E-06	2.38E-09	1.97E-01
1.05E-06	2.14E+01	2.67E-06	2.38E-09	1.85E-01
1.05E-06	2.14E+01	2.67E-06	2.38E-09	1.73E-01
1.05E-06	2.14E+01	2.67E-06	2.38E-09	1.60E-01
1.05E-06	2.14E+01	2.67E-06	2.38E-09	1.48E-01
1.05E-06	2.14E+01	2.67E-06	2.38E-09	1.36E-01
1.05E-06	2.14E+01	2.67E-06	2.38E-09	1.23E-01
1.05E-06	2.14E+01	2.67E-06	2.38E-09	1.11E-01
1.05E-06	2.14E+01	2.67E-06	2.38E-09	9.85E-02
1.05E-06	2.14E+01	2.67E-06	2.38E-09	8.62E-02
1.06E-06	2.14E+01	2.67E-06	2.38E-09	7.38E-02
1.06E-06	2.14E+01	2.67E-06	2.38E-09	6.14E-02
1.06E-06	2.14E+01	2.67E-06	2.38E-09	4.91E-02
1.06E-06	2.14E+01	2.67E-06	2.38E-09	3.67E-02
1.06E-06	2.14E+01	2.67E-06	2.38E-09	2.43E-02
1.06E-06	2.14E+01	2.67E-06	2.37E-09	1.20E-02
1.06E-06	2.14E+01	2.67E-06	2.37E-09	-3.95E-04
1.06E-06	2.14E+01	2.67E-06	2.37E-09	-1.28E-02
1.06E-06	2.14E+01	2.67E-06	2.37E-09	-2.51E-02
1.06E-06	2.14E+01	2.67E-06	2.37E-09	-3.75E-02
1.07E-06	2.14E+01	2.67E-06	2.37E-09	-4.99E-02
1.07E-06	2.14E+01	2.67E-06	2.37E-09	-6.22E-02
1.07E-06	2.14E+01	2.67E-06	2.37E-09	-7.46E-02
1.07E-06	2.14E+01	2.67E-06	2.37E-09	-8.69E-02
1.07E-06	2.14E+01	2.67E-06	2.37E-09	-9.93E-02
1.07E-06	2.14E+01	2.67E-06	2.37E-09	-1.12E-01
1.07E-06	2.14E+01	2.67E-06	2.37E-09	-1.24E-01
1.07E-06	2.14E+01	2.67E-06	2.37E-09	-1.36E-01
1.07E-06	2.14E+01	2.67E-06	2.37E-09	-1.49E-01
1.07E-06	2.14E+01	2.67E-06	2.37E-09	-1.61E-01
1.08E-06	2.14E+01	2.67E-06	2.37E-09	-1.73E-01
1.08E-06	2.14E+01	2.67E-06	2.37E-09	-1.86E-01
1.08E-06	2.14E+01	2.67E-06	2.37E-09	-1.98E-01
1.08E-06	2.14E+01	2.67E-06	2.37E-09	-2.11E-01
1.08E-06	2.14E+01	2.67E-06	2.37E-09	-2.23E-01
1.08E-06	2.14E+01	2.67E-06	2.37E-09	-2.35E-01
1.08E-06	2.14E+01	2.67E-06	2.37E-09	-2.48E-01
1.08E-06	2.14E+01	2.67E-06	2.37E-09	-2.60E-01
1.08E-06	2.14E+01	2.67E-06	2.37E-09	-2.72E-01
1.08E-06	2.14E+01	2.67E-06	2.37E-09	-2.85E-01
1.09E-06	2.14E+01	2.67E-06	2.37E-09	-2.97E-01
1.09E-06	2.14E+01	2.67E-06	2.37E-09	-3.09E-01
1.09E-06	2.14E+01	2.67E-06	2.37E-09	-3.22E-01
1.09E-06	2.14E+01	2.67E-06	2.37E-09	-3.34E-01
1.09E-06	2.14E+01	2.67E-06	2.37E-09	-3.46E-01
1.09E-06	2.14E+01	2.67E-06	2.37E-09	-3.59E-01
1.09E-06	2.14E+01	2.67E-06	2.37E-09	-3.71E-01
1.09E-06	2.14E+01	2.67E-06	2.37E-09	-3.83E-01
1.09E-06	2.14E+01	2.67E-06	2.37E-09	-3.96E-01
1.09E-06	2.14E+01	2.67E-06	2.37E-09	-4.08E-01
1.10E-06	2.14E+01	2.67E-06	2.37E-09	-4.21E-01
1.10E-06	2.14E+01	2.67E-06	2.37E-09	-4.33E-01
1.10E-06	2.14E+01	2.67E-06	2.37E-09	-4.45E-01
1.10E-06	2.14E+01	2.67E-06	2.37E-09	-4.58E-01
1.10E-06	2.14E+01	2.67E-06	2.37E-09	-4.70E-01
1.10E-06	2.14E+01	2.67E-06	2.37E-09	-4.82E-01
1.10E-06	2.14E+01	2.67E-06	2.37E-09	-4.95E-01
1.10E-06	2.14E+01	2.67E-06	2.37E-09	-5.07E-01
1.10E-06	2.14E+01	2.67E-06	2.37E-09	-5.19E-01
1.10E-06	2.14E+01	2.67E-06	2.37E-09	-5.32E-01
1.11E-06	2.14E+01	2.67E-06	2.37E-09	-5.44E-01
1.11E-06	2.14E+01	2.67E-06	2.37E-09	-5.56E-01
1.11E-06	2.14E+01	2.67E-06	2.37E-09	-5.69E-01
1.11E-06	2.14E+01	2.67E-06	2.37E-09	-5.84E-01
1.11E-06	2.14E+01	2.67E-06	2.37E-09	-5.90E-01
1.11E-06	2.14E+01	2.67E-06	2.37E-09	-5.97E-01
1.11E-06	2.14E+01	2.67E-06	2.37E-09	-6.01E-01
1.11E-06	2.14E+01	2.67E-06	2.37E-09	-6.06E-01
1.11E-06	2.14E+01	2.67E-06	2.37E-09	-6.08E-01
1.11E-06	2.14E+01	2.67E-06	2.37E-09	-6.10E-01
1.11E-06	2.14E+01	2.67E-06	2.37E-09	-6.14E-01
1.11E-06	2.14E+01	2.67E-06	2.37E-09	-6.20E-01
1.11E-06	2.14E+01	2.67E-06	2.37E-09	-6.28E-01
1.11E-06	2.14E+01	2.67E-06	2.37E-09	-6.39E-01
1.11E-06	2.14E+01	2.67E-06	2.37E-09	-6.51E-01
1.12E-06	2.14E+01	2.67E-06	2.37E-09	-6.63E-01
1.12E-06	2.14E+01	2.67E-06	2.37E-09	-6.76E-01
1.12E-06	2.14E+01	2.67E-06	2.37E-09	-6.88E-01
1.12E-06	2.14E+01	2.67E-06	2.37E-09	-7.00E-01
1.12E-06	2.14E+01	2.66E-06	2.37E-09	-7.13E-01
1.12E-06	2.14E+01	2.66E-06	2.37E-09	-7.25E-01
1.12E-06	2.14E+01	2.66E-06	2.37E-09	-7.22E-01
1.12E-06	2.14E+01	2.66E-06	2.37E-09	-7.21E-01
1.12E-06	2.14E+01	2.66E-06	2.37E-09	-7.25E-01
1.12E-06	2.14E+01	2.66E-06	2.37E-09	-7.31E-01
1.12E-06	2.14E+01	2.66E-06	2.37E-09	-7.42E-01
1.12E-06	2.14E+01	2.66E-06	2.37E-09	-7.54E-01
1.12E-06	2.14E+01	2.66E-06	2.37E-09	-7.66E-01
1.12E-06	2.14E+01	2.66E-06	2.37E-09	-7.79E-01
1.13E-06	2.14E+01	2.66E-06	2.37E-09	-7.91E-01
1.13E-06	2.14E+01	2.66E-06	2.37E-09	-8.03E-01
1.13E-06	2.14E+01	2.66E-06	2.37E-09	-8.15E-01
1.13E-06	2.14E+01	2.66E-06	2.37E-09	-8.26E-01
1.13E-06	2.14E+01	2.66E-06	2.37E-09	-8.37E-01
1.13E-06	2.14E+01	2.66E-06	2.37E-09	-8.48E-01
1.13E-06	2.14E+01	2.66E-06	2.37E-09	-8.56E-01
1.13E-06	2.14E+01	2.66E-06	2.37E-09	-8.60E-01
1.13E-06	2.14E+01	2.66E-06	2.37E-09	-8.56E-01
1.13E-06	2.14E+01	2.66E-06	2.37E-09	-8.40E-01
1.13E-06	2.14E+01	2.66E-06	2.37E-09	-8.06E-01
1.14E-06	2.14E+01	2.66E-06	2.37E-09	-7.44E-01
1.14E-06	2.14E+01	2.66E-06	2.37E-09	-6.63E-01
1.14E-06	2.14E+01	2.66E-06	2.37E-09	-5.81E-01
1.14E-06	2.14E+01	2.66E-06	2.37E-09	-5.45E-01
1.14E-06	2.14E+01	2.66E-06	2.37E-09	-5.29E-01
1.14E-06	2.14E+01	2.66E-06	2.37E-09	-5.10E-01
1.14E-06	2.14E+01	2.66E-06	2.37E-09	-4.83E-01
1.14E-06	2.14E+01	2.66E-06	2.37E-09	-4.57E-01
1.14E-06	2.14E+01	2.66E-06	2.37E-09	-4.33E-01
1.14E-06	2.14E+01	2.66E-06	2.37E-09	-4.11E-01
1.14E-06	2.14E+01	2.66E-06	2.37E-09	-3.90E-01
1.14E-06	2.14E+01	2.66E-06	2.37E-09	-3.70E-01
1.14E-06	2.14E+01	2.66E-06	2.37E-09	-3.52E-01
1.15E-06	2.14E+01	2.66E-06	2.37E-09	-3.34E-01
1.15E-06	2.14E+01	2.66E-06	2.37E-09	-3.17E-01
1.15E-06	2.14E+01	2.66E-06	2.37E-09	-3.01E-01
1.15E-06	2.14E+01	2.66E-06	2.37E-09	-2.85E-01
1.15E-06	2.14E+01	2.66E-06	2.37E-09	-2.71E-01
1.15E-06	2.14E+01	2.66E-06	2.37E-09	-2.57E-01
1.15E-06	2.14E+01	2.66E-06	2.37E-09	-2.45E-01
1.15E-06	2.14E+01	2.66E-06	2.37E-09	-2.33E-01
1.15E-06	2.14E+01	2.66E-06	2.37E-09	-2.22E-01
1.15E-06	2.14E+01	2.66E-06	2.37E-09	-2.12E-01
1.16E-06	2.14E+01	2.66E-06	2.36E-09	-2.03E-01
1.16E-06	2.14E+01	2.66E-06	2.36E-09	-1.95E-01
1.16E-06	2.14E+01	2.66E-06	2.36E-09	-1.88E-01
1.16E-06	2.14E+01	2.66E-06	2.36E-09	-1.82E-01
1.16E-06	2.14E+01	2.66E-06	2.36E-09	-1.76E-01
1.16E-06	2.14E+01	2.66E-06	2.36E-09	-1.71E-01
1.16E-06	2.14E+01	2.66E-06	2.36E-09	-1.66E-01
1.16E-06	2.14E+01	2.66E-06	2.36E-09	-1.62E-01
1.16E-06	2.14E+01	2.66E-06	2.36E-09	-1.59E-01
1.16E-06	2.14E+01	2.66E-06	2.36E-09	-1.55E-01
1.17E-06	2.14E+01	2.66E-06	2.36E-09	-1.52E-01
1.17E-06	2.14E+01	2.66E-06	2.36E-09	-1.50E-01
1.17E-06	2.14E+01	2.66E-06	2.36E-09	-1.47E-01
1.17E-06	2.14E+01	2.66E-06	2.36E-09	-1.45E-01
1.17E-06	2.14E+01	2.66E-06	2.36E-09	-1.43E-01
1.17E-06	2.14E+01	2.66E-06	2.36E-09	-1.41E-01
1.17E-06	2.14E+01	2.66E-06	2.36E-09	-1.40E-01
1.17E-06	2.14E+01	2.66E-06	2.36E-09	-1.38E-01
1.17E-06	2.14E+01	2.66E-06	2.36E-09	-1.37E-01
1.17E-06	2.14E+01	2.66E-06	2.36E-09	-1.35E-01
1.18E-06	2.14E+01	2.66E-06	2.36E-09	-1.34E-01
1.18E-06	2.14E+01	2.66E-06	2.36E-09	-1.32E-01
1.18E-06	2.14E+01	2.66E-06	2.36E-09	-1.30E-01
1.18E-06	2.14E+01	2.66E-06	2.36E-09	-1.29E-01
1.18E-06	2.14E+01	2.66E-06	2.36E-09	-1.27E-01
1.19E-06	2.14E+01	2.66E-06	2.36E-09	-1.25E-01
1.19E-06	2.14E+01	2.66E-06	2.36E-09	-1.24E-01
1.19E-06	2.14E+01	2.66E-06	2.36E-09	-1.23E-01
1.19E-06	2.14E+01	2.66E-06	2.36E-09	-1.23E-01
1.20E-06	2.14E+01	2.66E-06	2.36E-09	-1.22E-01
1.20E-06	2.14E+01	2.66E-06	2.36E-09	-1.21E-01
1.20E-06	2.14E+01	2.66E-06	2.36E-09	-1.21E-01
1.20E-06	2.14E+01	2.65E-06	2.36E-09	-1.20E-01
1.21E-06	2.14E+01	2.65E-06	2.36E-09	-1.19E-01
1.21E-06	2.14E+01	2.65E-06	2.36E-09	-1.19E-01
1.22E-06	2.14E+01	2.65E-06	2.36E-09	-1.18E-01
1.22E-06	2.14E+01	2.65E-06	2.36E-09	-1.17E-01
1.23E-06	2.14E+01	2.65E-06	2.36E-09	-1.17E-01
1.23E-06	2.14E+01	2.65E-06	2.36E-09	-1.16E-01
1.23E-06	2.14E+01	2.65E-06	2.36E-09	-1.16E-01
1.24E-06	2.14E+01	2.65E-06	2.36E-09	-1.15E-01
1.25E-06	2.14E+01	2.65E-06	2.35E-09	-1.15E-01
1.26E-06	2.14E+01	2.65E-06	2.35E-09	-1.14E-01
1.27E-06	2.14E+01	2.65E-06	2.35E-09	-1.13E-01
1.28E-06	2.14E+01	2.65E-06	2.35E-09	-1.12E-01
1.29E-06	2.14E+01	2.65E-06	2.35E-09	-1.11E-01
1.29E-06	2.14E+01	2.64E-06	2.35E-09	-1.10E-01
1.30E-06	2.14E+01	2.64E-06	2.35E-09	-1.10E-01
1.30E-06	2.14E+01	2.64E-06	2.35E-09	-1.09E-01
1.30E-06	2.14E+01	2.64E-06	2.35E-09	-1.09E-01
1.30E-06	2.14E+01	2.64E-06	2.35E-09	-1.09E-01
1.31E-06	2.14E+01	2.64E-06	2.35E-09	-1.08E-01
1.31E-06	2.14E+01	2.64E-06	2.35E-09	-1.08E-01
1.31E-06	2.14E+01	2.64E-06	2.35E-09	-1.08E-01
1.31E-06	2.14E+01	2.64E-06	2.35E-09	-1.07E-01
1.32E-06	2.14E+01	2.64E-06	2.35E-09	-1.06E-01
1.33E-06	2.14E+01	2.64E-06	2.35E-09	-1.05E-01
1.33E-06	2.14E+01	2.64E-06	2.35E-09	-1.04E-01
1.34E-06	2.14E+01	2.64E-06	2.35E-09	-1.03E-01
1.34E-06	2.14E+01	2.64E-06	2.35E-09	-1.02E-01
1.35E-06	2.14E+01	2.64E-06	2.34E-09	-1.00E-01
1.35E-06	2.14E+01	2.64E-06	2.34E-09	-9.94E-02
1.35E-06	2.14E+01	2.64E-06	2.34E-09	-9.84E-02
1.36E-06	2.14E+01	2.64E-06	2.34E-09	-9.74E-02
1.36E-06	2.14E+01	2.64E-06	2.34E-09	-9.64E-02
1.37E-06	2.14E+01	2.64E-06	2.34E-09	-9.53E-02
1.37E-06	2.14E+01	2.64E-06	2.34E-09	-9.42E-02
1.37E-06	2.14E+01	2.63E-06	2.34E-09	-9.31E-02
1.37E-06	2.14E+01	2.63E-06	2.34E-09	-9.28E-02
1.39E-06	2.14E+01	2.63E-06	2.34E-09	-8.90E-02
1.40E-06	2.14E+01	2.63E-06	2.34E-09	-8.48E-02
1.41E-06	2.14E+01	2.63E-06	2.34E-09	-8.04E-02
1.42E-06	2.14E+01	2.63E-06	2.34E-09	-7.57E-02
1.44E-06	2.14E+01	2.63E-06	2.34E-09	-7.08E-02
1.45E-06	2.14E+01	2.63E-06	2.33E-09	-6.55E-02
1.46E-06	2.14E+01	2.62E-06	2.33E-09	-6.00E-02
1.47E-06	2.14E+01	2.62E-06	2.33E-09	-5.57E-02
1.48E-06	2.14E+01	2.62E-06	2.33E-09	-5.12E-02
1.49E-06	2.14E+01	2.62E-06	2.33E-09	-4.67E-02
1.50E-06	2.14E+01	2.62E-06	2.33E-09	-4.21E-02
1.51E-06	2.14E+01	2.62E-06	2.33E-09	-3.74E-02
1.52E-06	2.14E+01	2.62E-06	2.33E-09	-3.26E-02
1.53E-06	2.14E+01	2.62E-06	2.33E-09	-2.77E-02
1.53E-06	2.14E+01	2.62E-06	2.33E-09	-2.61E-02
1.53E-06	2.14E+01	2.62E-06	2.33E-09	-2.45E-02
1.53E-06	2.14E+01	2.62E-06	2.33E-09	-2.29E-02
1.54E-06	2.14E+01	2.62E-06	2.33E-09	-2.13E-02
1.54E-06	2.14E+01	2.62E-06	2.32E-09	-1.97E-02
1.54E-06	2.14E+01	2.62E-06	2.32E-09	-1.80E-02
1.55E-06	2.14E+01	2.61E-06	2.32E-09	-1.64E-02
1.55E-06	2.14E+01	2.61E-06	2.32E-09	-1.51E-02
1.55E-06	2.14E+01	2.61E-06	2.32E-09	-1.38E-02
1.55E-06	2.14E+01	2.61E-06	2.32E-09	-1.25E-02
1.56E-06	2.14E+01	2.61E-06	2.32E-09	-1.11E-02
1.56E-06	2.14E+01	2.61E-06	2.32E-09	-9.83E-03
1.56E-06	2.14E+01	2.61E-06	2.32E-09	-8.50E-03
1.56E-06	2.14E+01	2.61E-06	2.32E-09	-7.18E-03
1.57E-06	2.14E+01	2.61E-06	2.32E-09	-6.09E-03
1.57E-06	2.14E+01	2.61E-06	2.32E-09	-5.00E-03
1.57E-06	2.14E+01	2.61E-06	2.32E-09	-3.90E-03
1.57E-06	2.14E+01	2.61E-06	2.32E-09	-2.81E-03
1.57E-06	2.14E+01	2.61E-06	2.32E-09	-1.72E-03
1.58E-06	2.14E+01	2.61E-06	2.32E-09	-6.27E-04
1.58E-06	2.14E+01	2.61E-06	2.32E-09	4.65E-04
1.58E-06	2.14E+01	2.61E-06	2.32E-09	1.87E-03
1.58E-06	2.14E+01	2.61E-06	2.32E-09	3.27E-03
1.59E-06	2.14E+01	2.61E-06	2.32E-09	4.68E-03
1.59E-06	2.14E+01	2.61E-06	2.32E-09	6.08E-03
1.59E-06	2.14E+01	2.61E-06	2.32E-09	7.48E-03
1.59E-06	2.14E+01	2.61E-06	2.32E-09	8.88E-03
1.60E-06	2.14E+01	2.61E-06	2.32E-09	1.03E-02
1.60E-06	2.14E+01	2.61E-06	2.32E-09	1.17E-02
1.60E-06	2.14E+01	2.61E-06	2.32E-09	1.31E-02
1.60E-06	2.14E+01	2.61E-06	2.32E-09	1.45E-02
1.61E-06	2.14E+01	2.61E-06	2.32E-09	1.58E-02
1.61E-06	2.14E+01	2.61E-06	2.32E-09	1.72E-02
1.61E-06	2.14E+01	2.61E-06	2.32E-09	1.86E-02
1.61E-06	2.14E+01	2.61E-06	2.32E-09	2.00E-02
1.62E-06	2.14E+01	2.61E-06	2.32E-09	2.16E-02
1.62E-06	2.14E+01	2.61E-06	2.32E-09	2.32E-02
1.62E-06	2.14E+01	2.62E-06	2.33E-09	2.43E-02
1.62E-06	2.14E+01	2.62E-06	2.33E-09	2.53E-02
1.62E-06	2.14E+01	2.63E-06	2.33E-09	2.58E-02
1.63E-06	2.14E+01	2.63E-06	2.34E-09	2.64E-02
1.63E-06	2.14E+01	2.64E-06	2.34E-09	2.69E-02
1.63E-06	2.14E+01	2.64E-06	2.35E-09	2.74E-02
1.63E-06	2.14E+01	2.65E-06	2.36E-09	2.80E-02
1.63E-06	2.14E+01	2.66E-06	2.37E-09	2.85E-02
1.63E-06	2.14E+01	2.67E-06	2.38E-09	2.90E-02
1.63E-06	2.14E+01	2.69E-06	2.39E-09	2.95E-02
1.63E-06	2.14E+01	2.70E-06	2.40E-09	3.00E-02
1.63E-06	2.14E+01	2.73E-06	2.42E-09	3.06E-02
1.63E-06	2.14E+01	2.75E-06	2.44E-09	3.11E-02
1.64E-06	2.14E+01	2.78E-06	2.47E-09	3.16E-02
1.64E-06	2.14E+01	2.82E-06	2.51E-09	3.21E-02
1.64E-06	2.14E+01	2.86E-06	2.55E-09	3.26E-02
1.64E-06	2.14E+01	2.92E-06	2.59E-09	3.32E-02
1.64E-06	2.14E+01	2.98E-06	2.65E-09	3.37E-02
1.64E-06	2.14E+01	3.06E-06	2.72E-09	3.42E-02
1.64E-06	2.14E+01	3.16E-06	2.81E-09	3.47E-02
1.64E-06	2.14E+01	3.27E-06	2.91E-09	3.52E-02
1.64E-06	2.14E+01	3.41E-06	3.03E-09	3.57E-02
1.64E-06	2.14E+01	3.57E-06	3.18E-09	3.63E-02
1.65E-06	2.14E+01	3.77E-06	3.35E-09	3.68E-02
1.65E-06	2.14E+01	4.01E-06	3.56E-09	3.73E-02
1.65E-06	2.14E+01	4.30E-06	3.82E-09	3.78E-02
1.65E-06	2.14E+01	4.64E-06	4.13E-09	3.83E-02
1.65E-06	2.14E+01	5.05E-06	4.49E-09	3.88E-02
1.65E-06	2.14E+01	5.55E-06	4.93E-09	3.93E-02
1.65E-06	2.14E+01	6.14E-06	5.46E-09	3.98E-02
1.65E-06	2.14E+01	6.85E-06	6.09E-09	4.03E-02
1.65E-06	2.14E+01	7.70E-06	6.84E-09	4.08E-02
1.65E-06	2.14E+01	8.71E-06	7.74E-09	4.13E-02
1.66E-06	2.14E+01	9.92E-06	8.82E-09	4.18E-02
1.66E-06	2.14E+01	1.14E-05	1.01E-08	4.23E-02
1.66E-06	2.14E+01	1.31E-05	1.16E-08	4.28E-02
1.66E-06	2.14E+01	1.52E-05	1.35E-08	4.33E-02
1.66E-06	2.14E+01	1.76E-05	1.56E-08	4.38E-02
1.66E-06	2.14E+01	2.05E-05	1.82E-08	4.43E-02
1.66E-06	2.14E+01	2.40E-05	2.13E-08	4.48E-02
1.66E-06	2.14E+01	2.81E-05	2.50E-08	4.53E-02
1.66E-06	2.14E+01	3.30E-05	2.94E-08	4.58E-02
1.66E-06	2.14E+01	3.89E-05	3.45E-08	4.63E-02
1.67E-06	2.14E+01	4.58E-05	4.07E-08	4.68E-02
1.67E-06	2.14E+01	5.39E-05	4.79E-08	4.73E-02
1.67E-06	2.14E+01	6.36E-05	5.66E-08	4.77E-02
1.67E-06	2.14E+01	7.51E-05	6.67E-08	4.82E-02
1.67E-06	2.14E+01	8.86E-05	7.88E-08	4.87E-02
1.67E-06	2.14E+01	1.05E-04	9.30E-08	4.92E-02
1.67E-06	2.14E+01	1.24E-04	1.10E-07	4.97E-02
1.67E-06	2.14E+01	1.46E-04	1.30E-07	5.02E-02
1.67E-06	2.14E+01	1.72E-04	1.53E-07	5.06E-02
1.67E-06	2.14E+01	2.03E-04	1.80E-07	5.11E-02
1.68E-06	2.14E+01	2.39E-04	2.12E-07	5.16E-02
1.68E-06	2.14E+01	2.81E-04	2.50E-07	5.21E-02
1.68E-06	2.14E+01	3.31E-04	2.94E-07	5.25E-02
1.68E-06	2.14E+01	3.89E-04	3.46E-07	5.30E-02
1.68E-06	2.14E+01	4.56E-04	4.06E-07	5.35E-02
1.68E-06	2.14E+01	5.35E-04	4.76E-07	5.39E-02
1.68E-06	2.14E+01	6.27E-04	5.57E-07	5.44E-02
1.68E-06	2.14E+01	7.33E-04	6.52E-07	5.49E-02
1.68E-06	2.14E+01	8.57E-04	7.61E-07	5.53E-02
1.68E-06	2.14E+01	9.99E-04	8.88E-07	5.58E-02
1.69E-06	2.14E+01	1.16E-03	1.03E-06	5.63E-02
1.69E-06	2.14E+01	1.35E-03	1.20E-06	5.67E-02
1.69E-06	2.14E+01	1.57E-03	1.39E-06	5.72E-02
1.69E-06	2.14E+01	1.81E-03	1.61E-06	5.77E-02
1.69E-06	2.14E+01	2.09E-03	1.86E-06	5.81E-02
1.69E-06	2.14E+01	2.41E-03	2.14E-06	5.86E-02
1.69E-06	2.14E+01	2.76E-03	2.45E-06	5.90E-02
1.69E-06	2.14E+01	3.16E-03	2.81E-06	5.95E-02
1.69E-06	2.14E+01	3.60E-03	3.20E-06	5.99E-02
1.69E-06	2.14E+01	4.10E-03	3.64E-06	6.04E-02
1.70E-06	2.14E+01	4.64E-03	4.13E-06	6.08E-02
1.70E-06	2.14E+01	5.24E-03	4.66E-06	6.13E-02
1.70E-06	2.14E+01	5.89E-03	5.24E-06	6.17E-02
1.70E-06	2.14E+01	6.60E-03	5.87E-06	6.21E-02
1.70E-06	2.14E+01	7.36E-03	6.54E-06	6.26E-02
1.70E-06	2.14E+01	8.18E-03	7.27E-06	6.30E-02
1.70E-06	2.14E+01	9.05E-03	8.04E-06	6.35E-02
1.70E-06	2.14E+01	1.09E-02	9.73E-06	6.43E-02
1.71E-06	2.14E+01	1.30E-02	1.16E-05	6.52E-02
1.71E-06	2.14E+01	1.53E-02	1.36E-05	6.61E-02
1.71E-06	2.14E+01	1.76E-02	1.57E-05	6.69E-02
1.71E-06	2.14E+01	2.01E-02	1.79E-05	6.77E-02
1.71E-06	2.14E+01	2.39E-02	2.13E-05	6.90E-02
1.72E-06	2.14E+01	2.79E-02	2.48E-05	7.02E-02
1.72E-06	2.14E+01	3.19E-02	2.83E-05	7.15E-02
1.72E-06	2.14E+01	3.47E-02	3.09E-05	7.23E-02
1.72E-06	2.14E+01	3.75E-02	3.34E-05	7.32E-02
1.73E-06	2.14E+01	4.03E-02	3.59E-05	7.40E-02
1.73E-06	2.14E+01	4.31E-02	3.83E-05	7.48E-02
1.73E-06	2.14E+01	4.58E-02	4.07E-05	7.57E-02
1.73E-06	2.14E+01	4.85E-02	4.31E-05	7.65E-02
1.74E-06	2.14E+01	5.12E-02	4.55E-05	7.73E-02
1.74E-06	2.14E+01	5.74E-02	5.10E-05	7.92E-02
1.75E-06	2.14E+01	6.34E-02	5.63E-05	8.11E-02
1.75E-06	2.14E+01	6.90E-02	6.13E-05	8.29E-02
1.76E-06	2.14E+01	7.44E-02	6.61E-05	8.46E-02
1.76E-06	2.14E+01	7.94E-02	7.06E-05	8.63E-02
1.77E-06	2.14E+01	8.42E-02	7.49E-05	8.80E-02
1.77E-06	2.14E+01	8.87E-02	7.89E-05	8.95E-02
1.78E-06	2.14E+01	9.21E-02	8.19E-05	9.08E-02
1.78E-06	2.14E+01	9.54E-02	8.48E-05	9.20E-02
1.78E-06	2.14E+01	9.84E-02	8.75E-05	9.31E-02
1.79E-06	2.14E+01	1.01E-01	9.00E-05	9.43E-02
1.79E-06	2.14E+01	1.04E-01	9.24E-05	9.54E-02
1.80E-06	2.14E+01	1.06E-01	9.46E-05	9.64E-02
1.80E-06	2.14E+01	1.09E-01	9.66E-05	9.74E-02
1.80E-06	2.14E+01	1.10E-01	9.76E-05	9.79E-02
1.80E-06	2.14E+01	1.10E-01	9.80E-05	9.81E-02
1.81E-06	2.14E+01	1.11E-01	9.89E-05	9.86E-02
1.81E-06	2.14E+01	1.13E-01	1.00E-04	9.93E-02
1.81E-06	2.14E+01	1.14E-01	1.01E-04	9.98E-02
1.81E-06	2.14E+01	1.15E-01	1.02E-04	1.00E-01
1.82E-06	2.14E+01	1.16E-01	1.03E-04	1.01E-01
1.82E-06	2.14E+01	1.17E-01	1.04E-04	1.01E-01
1.82E-06	2.14E+01	1.18E-01	1.05E-04	1.02E-01
1.82E-06	2.14E+01	1.19E-01	1.05E-04	1.02E-01
1.83E-06	2.14E+01	1.19E-01	1.06E-04	1.03E-01
1.83E-06	2.14E+01	1.20E-01	1.07E-04	1.04E-01
1.84E-06	2.14E+01	1.21E-01	1.08E-04	1.04E-01
1.84E-06	2.14E+01	1.22E-01	1.09E-04	1.05E-01
1.84E-06	2.14E+01	1.23E-01	1.09E-04	1.06E-01
1.85E-06	2.14E+01	1.24E-01	1.10E-04	1.06E-01
1.85E-06	2.14E+01	1.24E-01	1.10E-04	1.07E-01
1.86E-06	2.14E+01	1.25E-01	1.11E-04	1.07E-01
1.86E-06	2.14E+01	1.25E-01	1.11E-04	1.08E-01
1.86E-06	2.14E+01	1.25E-01	1.11E-04	1.08E-01
1.87E-06	2.14E+01	1.25E-01	1.11E-04	1.09E-01
1.87E-06	2.14E+01	1.25E-01	1.11E-04	1.09E-01
1.87E-06	2.14E+01	1.26E-01	1.12E-04	1.09E-01
1.87E-06	2.14E+01	1.26E-01	1.12E-04	1.09E-01
1.87E-06	2.14E+01	1.26E-01	1.12E-04	1.09E-01
1.88E-06	2.14E+01	1.26E-01	1.12E-04	1.09E-01
1.88E-06	2.14E+01	1.26E-01	1.12E-04	1.10E-01
1.88E-06	2.14E+01	1.26E-01	1.12E-04	1.10E-01
1.88E-06	2.14E+01	1.26E-01	1.12E-04	1.10E-01
1.88E-06	2.14E+01	1.26E-01	1.12E-04	1.10E-01
1.88E-06	2.14E+01	1.26E-01	1.12E-04	1.10E-01
1.88E-06	2.14E+01	1.26E-01	1.12E-04	1.10E-01
1.88E-06	2.14E+01	1.26E-01	1.12E-04	1.10E-01
1.89E-06	2.14E+01	1.26E-01	1.12E-04	1.10E-01
1.89E-06	2.14E+01	1.26E-01	1.12E-04	1.10E-01
1.89E-06	2.14E+01	1.26E-01	1.12E-04	1.10E-01
1.89E-06	2.14E+01	1.26E-01	1.12E-04	1.10E-01
1.89E-06	2.14E+01	1.26E-01	1.12E-04	1.11E-01
1.89E-06	2.14E+01	1.26E-01	1.12E-04	1.11E-01
1.89E-06	2.14E+01	1.26E-01	1.12E-04	1.11E-01
1.89E-06	2.14E+01	1.26E-01	1.12E-04	1.11E-01
1.89E-06	2.14E+01	1.26E-01	1.12E-04	1.11E-01
1.89E-06	2.14E+01	1.26E-01	1.12E-04	1.11E-01
1.90E-06	2.14E+01	1.26E-01	1.12E-04	1.11E-01
1.90E-06	2.14E+01	1.26E-01	1.12E-04	1.11E-01
1.90E-06	2.14E+01	1.26E-01	1.12E-04	1.11E-01
1.90E-06	2.14E+01	1.26E-01	1.12E-04	1.11E-01
1.90E-06	2.14E+01	1.26E-01	1.12E-04	1.11E-01
1.90E-06	2.14E+01	1.26E-01	1.12E-04	1.11E-01
1.90E-06	2.14E+01	1.26E-01	1.12E-04	1.11E-01
1.90E-06	2.14E+01	1.26E-01	1.12E-04	1.11E-01
1.90E-06	2.14E+01	1.26E-01	1.12E-04	1.11E-01
1.90E-06	2.14E+01	1.26E-01	1.12E-04	1.11E-01
1.91E-06	2.14E+01	1.26E-01	1.12E-04	1.11E-01
1.91E-06	2.14E+01	1.26E-01	1.12E-04	1.12E-01
1.91E-06	2.14E+01	1.26E-01	1.12E-04	1.12E-01
1.91E-06	2.14E+01	1.26E-01	1.12E-04	1.12E-01
1.91E-06	2.14E+01	1.26E-01	1.12E-04	1.12E-01
1.91E-06	2.14E+01	1.26E-01	1.12E-04	1.12E-01
1.91E-06	2.14E+01	1.26E-01	1.12E-04	1.12E-01
1.91E-06	2.14E+01	1.26E-01	1.12E-04	1.12E-01
1.91E-06	2.14E+01	1.26E-01	1.12E-04	1.12E-01
1.91E-06	2.14E+01	1.26E-01	1.12E-04	1.12E-01
1.92E-06	2.14E+01	1.26E-01	1.12E-04	1.12E-01
1.92E-06	2.14E+01	1.26E-01	1.12E-04	1.12E-01
1.92E-06	2.14E+01	1.26E-01	1.12E-04	1.12E-01
1.92E-06	2.14E+01	1.26E-01	1.12E-04	1.12E-01
1.92E-06	2.14E+01	1.26E-01	1.12E-04	1.12E-01
1.92E-06	2.14E+01	1.26E-01	1.12E-04	1.12E-01
1.92E-06	2.14E+01	1.26E-01	1.12E-04	1.12E-01
1.92E-06	2.14E+01	1.26E-01	1.12E-04	1.12E-01
1.92E-06	2.14E+01	1.26E-01	1.12E-04	1.12E-01
1.92E-06	2.14E+01	1.26E-01	1.12E-04	1.12E-01
1.93E-06	2.14E+01	1.26E-01	1.12E-04	1.12E-01
1.93E-06	2.14E+01	1.26E-01	1.12E-04	1.12E-01
1.93E-06	2.14E+01	1.26E-01	1.12E-04	1.12E-01
1.93E-06	2.14E+01	1.26E-01	1.12E-04	1.12E-01
1.93E-06	2.14E+01	1.26E-01	1.12E-04	1.12E-01
1.93E-06	2.14E+01	1.26E-01	1.12E-04	1.13E-01
1.93E-06	2.14E+01	1.26E-01	1.12E-04	1.13E-01
1.93E-06	2.14E+01	1.26E-01	1.12E-04	1.13E-01
1.93E-06	2.14E+01	1.26E-01	1.12E-04	1.13E-01
1.93E-06	2.14E+01	1.26E-01	1.12E-04	1.13E-01
1.94E-06	2.14E+01	1.26E-01	1.12E-04	1.13E-01
1.94E-06	2.14E+01	1.26E-01	1.12E-04	1.13E-01
1.94E-06	2.14E+01	1.26E-01	1.12E-04	1.13E-01
1.94E-06	2.14E+01	1.26E-01	1.12E-04	1.13E-01
1.94E-06	2.14E+01	1.26E-01	1.12E-04	1.13E-01
1.94E-06	2.14E+01	1.26E-01	1.12E-04	1.13E-01
1.94E-06	2.14E+01	1.26E-01	1.12E-04	1.13E-01
1.94E-06	2.14E+01	1.26E-01	1.12E-04	1.13E-01
1.94E-06	2.14E+01	1.26E-01	1.12E-04	1.13E-01
1.94E-06	2.14E+01	1.26E-01	1.12E-04	1.13E-01
1.95E-06	2.14E+01	1.26E-01	1.12E-04	1.13E-01
1.95E-06	2.14E+01	1.26E-01	1.12E-04	1.13E-01
1.95E-06	2.14E+01	1.26E-01	1.12E-04	1.13E-01
1.95E-06	2.14E+01	1.26E-01	1.12E-04	1.13E-01
1.95E-06	2.14E+01	1.26E-01	1.12E-04	1.13E-01
1.95E-06	2.14E+01	1.26E-01	1.12E-04	1.14E-01
1.95E-06	2.14E+01	1.26E-01	1.12E-04	1.14E-01
1.95E-06	2.14E+01	1.26E-01	1.12E-04	1.14E-01
1.95E-06	2.14E+01	1.26E-01	1.12E-04	1.14E-01
1.96E-06	2.14E+01	1.26E-01	1.12E-04	1.14E-01
1.96E-06	2.14E+01	1.26E-01	1.12E-04	1.14E-01
1.96E-06	2.14E+01	1.26E-01	1.12E-04	1.14E-01
1.96E-06	2.14E+01	1.26E-01	1.12E-04	1.15E-01
1.97E-06	2.14E+01	1.26E-01	1.12E-04	1.15E-01
1.97E-06	2.14E+01	1.26E-01	1.12E-04	1.15E-01
1.97E-06	2.14E+01	1.26E-01	1.12E-04	1.15E-01
1.97E-06	2.14E+01	1.26E-01	1.12E-04	1.16E-01
1.97E-06	2.14E+01	1.26E-01	1.12E-04	1.16E-01
1.97E-06	2.14E+01	1.26E-01	1.12E-04	1.16E-01
1.97E-06	2.14E+01	1.26E-01	1.12E-04	1.16E-01
1.97E-06	2.14E+01	1.26E-01	1.12E-04	1.16E-01
1.97E-06	2.14E+01	1.26E-01	1.12E-04	1.17E-01
1.98E-06	2.14E+01	1.26E-01	1.12E-04	1.17E-01
1.98E-06	2.14E+01	1.26E-01	1.12E-04	1.18E-01
1.99E-06	2.14E+01	1.26E-01	1.12E-04	1.20E-01
1.99E-06	2.14E+01	1.26E-01	1.12E-04	1.21E-01
1.99E-06	2.14E+01	1.25E-01	1.12E-04	1.23E-01
2.00E-06	2.14E+01	1.25E-01	1.12E-04	1.25E-01
2.00E-06	2.14E+01	1.25E-01	1.12E-04	1.27E-01
2.00E-06	2.14E+01	1.25E-01	1.12E-04	1.35E-01
2.00E-06	2.14E+01	1.25E-01	1.12E-04	1.44E-01
2.00E-06	2.14E+01	1.25E-01	1.12E-04	1.63E-01
2.00E-06	2.14E+01	1.25E-01	1.12E-04	2.00E-01
2.00E-06	2.14E+01	1.25E-01	1.11E-04	2.76E-01
2.00E-06	2.14E+01	1.25E-01	1.11E-04	3.78E-01
2.00E-06	2.14E+01	1.25E-01	1.11E-04	5.32E-01
2.00E-06	2.14E+01	1.25E-01	1.11E-04	7.28E-01
2.01E-06	2.14E+01	1.25E-01	1.11E-04	9.57E-01
2.01E-06	2.14E+01	1.25E-01	1.11E-04	7.31E-01
2.01E-06	2.14E+01	1.25E-01	1.11E-04	-1.83E+00
2.01E-06	2.14E+01	1.25E-01	1.11E-04	-5.87E+00
2.01E-06	2.14E+01	1.25E-01	1.11E-04	-1.06E+01
2.01E-06	2.14E+01	1.25E-01	1.11E-04	-1.41E+01
2.01E-06	2.14E+01	1.25E-01	1.11E-04	-1.21E+01
2.01E-06	2.14E+01	1.25E-01	1.11E-04	-9.18E+00
2.01E-06	2.14E+01	1.25E-01	1.11E-04	-4.99E+00
2.01E-06	2.14E+01	1.25E-01	1.11E-04	-1.97E+00
2.01E-06	2.14E+01	1.25E-01	1.11E-04	-9.42E-01
2.01E-06	2.14E+01	1.25E-01	1.11E-04	-3.67E-01
2.01E-06	2.14E+01	1.25E-01	1.11E-04	1.47E-01
2.01E-06	2.14E+01	1.25E-01	1.11E-04	4.45E-01
2.01E-06	2.14E+01	1.25E-01	1.11E-04	6.55E-01
2.01E-06	2.14E+01	1.25E-01	1.11E-04	7.77E-01
2.01E-06	2.14E+01	1.25E-01	1.11E-04	8.58E-01
2.01E-06	2.14E+01	1.25E-01	1.11E-04	9.03E-01
2.01E-06	2.14E+01	1.25E-01	1.11E-04	9.33E-01
2.01E-06	2.14E+01	1.25E-01	1.11E-04	9.49E-01
2.01E-06	2.14E+01	1.25E-01	1.11E-04	9.58E-01
2.01E-06	2.14E+01	1.25E-01	1.11E-04	9.63E-01
2.01E-06	2.14E+01	1.25E-01	1.11E-04	9.65E-01
2.01E-06	2.14E+01	1.25E-01	1.11E-04	9.66E-01
2.01E-06	2.14E+01	1.25E-01	1.11E-04	9.66E-01
2.01E-06	2.14E+01	1.25E-01	1.11E-04	9.63E-01
2.01E-06	2.14E+01	1.25E-01	1.11E-04	9.56E-01
2.01E-06	2.14E+01	1.25E-01	1.11E-04	9.51E-01
2.01E-06	2.14E+01	1.25E-01	1.11E-04	9.50E-01
2.01E-06	2.14E+01	1.25E-01	1.11E-04	9.50E-01
2.01E-06	2.14E+01	1.25E-01	1.11E-04	9.49E-01
2.01E-06	2.14E+01	1.25E-01	1.11E-04	9.45E-01
2.01E-06	2.14E+01	1.25E-01	1.11E-04	9.39E-01
2.01E-06	2.14E+01	1.25E-01	1.11E-04	9.30E-01
2.01E-06	2.14E+01	1.25E-01	1.11E-04	9.20E-01
2.01E-06	2.14E+01	1.25E-01	1.11E-04	9.08E-01
2.02E-06	2.14E+01	1.25E-01	1.11E-04	8.97E-01
2.02E-06	2.14E+01	1.25E-01	1.11E-04	8.85E-01
2.02E-06	2.14E+01	1.25E-01	1.11E-04	8.73E-01
2.02E-06	2.14E+01	1.25E-01	1.11E-04	8.61E-01
2.02E-06	2.14E+01	1.25E-01	1.11E-04	8.49E-01
2.02E-06	2.14E+01	1.25E-01	1.11E-04	8.36E-01
2.02E-06	2.14E+01	1.25E-01	1.11E-04	8.24E-01
2.02E-06	2.14E+01	1.25E-01	1.11E-04	8.12E-01
2.02E-06	2.14E+01	1.25E-01	1.11E-04	8.00E-01
2.02E-06	2.14E+01	1.25E-01	1.11E-04	7.87E-01
2.03E-06	2.14E+01	1.25E-01	1.11E-04	7.75E-01
2.03E-06	2.14E+01	1.25E-01	1.11E-04	7.63E-01
2.03E-06	2.14E+01	1.25E-01	1.11E-04	7.50E-01
2.03E-06	2.14E+01	1.25E-01	1.11E-04	7.38E-01
2.03E-06	2.14E+01	1.25E-01	1.11E-04	7.26E-01
2.03E-06	2.14E+01	1.25E-01	1.11E-04	7.13E-01
2.03E-06	2.14E+01	1.25E-01	1.11E-04	7.01E-01
2.03E-06	2.14E+01	1.25E-01	1.11E-04	6.89E-01
2.03E-06	2.14E+01	1.25E-01	1.11E-04	6.76E-01
2.03E-06	2.14E+01	1.25E-01	1.11E-04	6.64E-01
2.04E-06	2.14E+01	1.25E-01	1.11E-04	6.52E-01
2.04E-06	2.14E+01	1.25E-01	1.11E-04	6.39E-01
2.04E-06	2.14E+01	1.25E-01	1.11E-04	6.27E-01
2.04E-06	2.14E+01	1.25E-01	1.11E-04	6.14E-01
2.04E-06	2.14E+01	1.25E-01	1.11E-04	6.02E-01
2.04E-06	2.14E+01	1.25E-01	1.11E-04	5.90E-01
2.04E-06	2.14E+01	1.25E-01	1.11E-04	5.77E-01
2.04E-06	2.14E+01	1.25E-01	1.11E-04	5.65E-01
2.04E-06	2.14E+01	1.25E-01	1.11E-04	5.52E-01
2.04E-06	2.14E+01	1.25E-01	1.11E-04	5.40E-01
2.05E-06	2.14E+01	1.25E-01	1.11E-04	5.28E-01
2.05E-06	2.14E+01	1.25E-01	1.11E-04	5.15E-01
2.05E-06	2.14E+01	1.25E-01	1.11E-04	5.03E-01
2.05E-06	2.14E+01	1.25E-01	1.11E-04	4.91E-01
2.05E-06	2.14E+01	1.25E-01	1.11E-04	4.78E-01
2.05E-06	2.14E+01	1.25E-01	1.11E-04	4.66E-01
2.05E-06	2.14E+01	1.25E-01	1.11E-04	4.53E-01
2.05E-06	2.14E+01	1.25E-01	1.11E-04	4.41E-01
2.05E-06	2.14E+01	1.25E-01	1.11E-04	4.29E-01
2.05E-06	2.14E+01	1.25E-01	1.11E-04	4.16E-01
2.06E-06	2.14E+01	1.25E-01	1.11E-04	4.04E-01
2.06E-06	2.14E+01	1.25E-01	1.11E-04	3.91E-01
2.06E-06	2.14E+01	1.25E-01	1.11E-04	3.79E-01
2.06E-06	2.14E+01	1.25E-01	1.11E-04	3.67E-01
2.06E-06	2.14E+01	1.25E-01	1.11E-04	3.54E-01
2.06E-06	2.14E+01	1.25E-01	1.11E-04	3.42E-01
2.06E-06	2.14E+01	1.25E-01	1.11E-04	3.30E-01
2.06E-06	2.14E+01	1.25E-01	1.11E-04	3.17E-01
2.06E-06	2.14E+01	1.25E-01	1.11E-04	3.05E-01
2.06E-06	2.14E+01	1.25E-01	1.11E-04	2.92E-01
2.07E-06	2.14E+01	1.25E-01	1.11E-04	2.80E-01
2.07E-06	2.14E+01	1.25E-01	1.11E-04	2.68E-01
2.07E-06	2.14E+01	1.25E-01	1.11E-04	2.55E-01
2.07E-06	2.14E+01	1.25E-01	1.11E-04	2.43E-01
2.07E-06	2.14E+01	1.25E-01	1.11E-04	2.30E-01
2.07E-06	2.14E+01	1.25E-01	1.11E-04	2.18E-01
2.07E-06	2.14E+01	1.25E-01	1.11E-04	2.06E-01
2.07E-06	2.14E+01	1.25E-01	1.11E-04	1.93E-01
2.07E-06	2.14E+01	1.25E-01	1.11E-04	1.81E-01
2.07E-06	2.14E+01	1.25E-01	1.11E-04	1.69E-01
2.08E-06	2.14E+01	1.25E-01	1.11E-04	1.56E-01
2.08E-06	2.14E+01	1.25E-01	1.11E-04	1.44E-01
2.08E-06	2.14E+01	1.25E-01	1.11E-04	1.31E-01
2.08E-06	2.14E+01	1.25E-01	1.11E-04	1.19E-01
2.08E-06	2.14E+01	1.25E-01	1.11E-04	1.07E-01
2.08E-06	2.14E+01	1.25E-01	1.11E-04	9.43E-02
2.08E-06	2.14E+01	1.25E-01	1.11E-04	8.19E-02
2.08E-06	2.14E+01	1.25E-01	1.11E-04	6.96E-02
2.08E-06	2.14E+01	1.25E-01	1.11E-04	5.72E-02
2.08E-06	2.14E+01	1.25E-01	1.11E-04	4.48E-02
2.09E-06	2.14E+01	1.25E-01	1.11E-04	3.24E-02
2.09E-06	2.14E+01	1.25E-01	1.11E-04	2.01E-02
2.09E-06	2.14E+01	1.25E-01	1.11E-04	7.71E-03
2.09E-06	2.14E+01	1.25E-01	1.11E-04	-4.66E-03
2.09E-06	2.14E+01	1.25E-01	1.11E-04	-1.70E-02
2.09E-06	2.14E+01	1.25E-01	1.11E-04	-2.94E-02
2.09E-06	2.14E+01	1.25E-01	1.11E-04	-4.18E-02
2.09E-06	2.14E+01	1.25E-01	1.11E-04	-5.41E-02
2.09E-06	2.14E+01	1.25E-01	1.11E-04	-6.65E-02
2.09E-06	2.14E+01	1.25E-01	1.11E-04	-7.89E-02
2.10E-06	2.14E+01	1.25E-01	1.11E-04	-9.12E-02
2.10E-06	2.14E+01	1.25E-01	1.11E-04	-1.04E-01
2.10E-06	2.14E+01	1.25E-01	1.11E-04	-1.16E-01
2.10E-06	2.14E+01	1.25E-01	1.11E-04	-1.28E-01
2.10E-06	2.14E+01	1.25E-01	1.11E-04	-1.41E-01
2.10E-06	2.14E+01	1.25E-01	1.11E-04	-1.53E-01
2.10E-06	2.14E+01	1.25E-01	1.11E-04	-1.65E-01
2.10E-06	2.14E+01	1.25E-01	1.11E-04	-1.78E-01
2.10E-06	2.14E+01	1.25E-01	1.11E-04	-1.90E-01
2.10E-06	2.14E+01	1.25E-01	1.11E-04	-2.02E-01
2.11E-06	2.14E+01	1.25E-01	1.11E-04	-2.15E-01
2.11E-06	2.14E+01	1.25E-01	1.11E-04	-2.27E-01
2.11E-06	2.14E+01	1.25E-01	1.11E-04	-2.40E-01
2.11E-06	2.14E+01	1.25E-01	1.11E-04	-2.52E-01
2.11E-06	2.14E+01	1.25E-01	1.11E-04	-2.52E-01
2.11E-06	2.14E+01	1.25E-01	1.11E-04	-2.52E-01
2.11E-06	2.14E+01	1.25E-01	1.11E-04	-2.52E-01
2.11E-06	2.14E+01	1.25E-01	1.11E-04	-2.53E-01
2.11E-06	2.14E+01	1.25E-01	1.11E-04	-2.54E-01
2.11E-06	2.14E+01	1.25E-01	1.11E-04	-2.64E-01
2.11E-06	2.14E+01	1.25E-01	1.11E-04	-2.68E-01
2.11E-06	2.14E+01	1.25E-01	1.11E-04	-2.72E-01
2.11E-06	2.14E+01	1.25E-01	1.11E-04	-2.74E-01
2.11E-06	2.14E+01	1.25E-01	1.11E-04	-2.75E-01
2.11E-06	2.14E+01	1.25E-01	1.11E-04	-2.76E-01
2.11E-06	2.14E+01	1.25E-01	1.11E-04	-2.79E-01
2.11E-06	2.14E+01	1.25E-01	1.11E-04	-2.84E-01
2.11E-06	2.14E+01	1.25E-01	1.11E-04	-2.95E-01
2.11E-06	2.14E+01	1.25E-01	1.11E-04	-3.07E-01
2.11E-06	2.14E+01	1.25E-01	1.11E-04	-3.19E-01
2.11E-06	2.14E+01	1.25E-01	1.11E-04	-3.31E-01
2.12E-06	2.14E+01	1.25E-01	1.11E-04	-3.43E-01
2.12E-06	2.14E+01	1.25E-01	1.11E-04	-3.55E-01
2.12E-06	2.14E+01	1.25E-01	1.11E-04	-3.68E-01
2.12E-06	2.14E+01	1.25E-01	1.11E-04	-3.81E-01
2.12E-06	2.14E+01	1.25E-01	1.11E-04	-3.89E-01
2.12E-06	2.14E+01	1.25E-01	1.11E-04	-3.93E-01
2.12E-06	2.14E+01	1.25E-01	1.11E-04	-3.90E-01
2.12E-06	2.14E+01	1.25E-01	1.11E-04	-3.87E-01
2.12E-06	2.14E+01	1.25E-01	1.11E-04	-3.88E-01
2.12E-06	2.14E+01	1.25E-01	1.11E-04	-3.92E-01
2.12E-06	2.14E+01	1.25E-01	1.11E-04	-3.96E-01
2.12E-06	2.14E+01	1.25E-01	1.11E-04	-4.05E-01
2.12E-06	2.14E+01	1.25E-01	1.11E-04	-4.17E-01
2.12E-06	2.14E+01	1.25E-01	1.11E-04	-4.30E-01
2.12E-06	2.14E+01	1.25E-01	1.11E-04	-4.42E-01
2.13E-06	2.14E+01	1.25E-01	1.11E-04	-4.55E-01
2.13E-06	2.14E+01	1.25E-01	1.11E-04	-4.67E-01
2.13E-06	2.14E+01	1.25E-01	1.11E-04	-4.80E-01
2.13E-06	2.14E+01	1.25E-01	1.11E-04	-4.92E-01
2.13E-06	2.14E+01	1.25E-01	1.11E-04	-5.04E-01
2.13E-06	2.14E+01	1.25E-01	1.11E-04	-5.16E-01
2.13E-06	2.14E+01	1.25E-01	1.11E-04	-5.28E-01
2.13E-06	2.14E+01	1.25E-01	1.11E-04	-5.39E-01
2.13E-06	2.14E+01	1.25E-01	1.11E-04	-5.48E-01
2.13E-06	2.14E+01	1.25E-01	1.11E-04	-5.52E-01
2.13E-06	2.14E+01	1.25E-01	1.11E-04	-5.52E-01
2.13E-06	2.14E+01	1.25E-01	1.11E-04	-5.50E-01
2.14E-06	2.14E+01	1.25E-01	1.11E-04	-5.42E-01
2.14E-06	2.14E+01	1.25E-01	1.11E-04	-5.27E-01
2.14E-06	2.14E+01	1.25E-01	1.11E-04	-5.07E-01
2.14E-06	2.14E+01	1.25E-01	1.11E-04	-4.92E-01
2.14E-06	2.14E+01	1.25E-01	1.11E-04	-4.76E-01
2.14E-06	2.14E+01	1.25E-01	1.11E-04	-4.60E-01
2.14E-06	2.14E+01	1.25E-01	1.11E-04	-4.32E-01
2.14E-06	2.14E+01	1.25E-01	1.11E-04	-4.06E-01
2.14E-06	2.14E+01	1.25E-01	1.11E-04	-3.82E-01
2.14E-06	2.14E+01	1.25E-01	1.11E-04	-3.60E-01
2.14E-06	2.14E+01	1.25E-01	1.11E-04	-3.39E-01
2.14E-06	2.14E+01	1.25E-01	1.11E-04	-3.21E-01
2.14E-06	2.14E+01	1.25E-01	1.11E-04	-3.03E-01
2.15E-06	2.14E+01	1.25E-01	1.11E-04	-2.87E-01
2.15E-06	2.14E+01	1.25E-01	1.11E-04	-2.73E-01
2.15E-06	2.14E+01	1.25E-01	1.11E-04	-2.59E-01
2.15E-06	2.14E+01	1.25E-01	1.11E-04	-2.46E-01
2.15E-06	2.14E+01	1.25E-01	1.11E-04	-2.35E-01
2.15E-06	2.14E+01	1.25E-01	1.11E-04	-2.24E-01
2.15E-06	2.14E+01	1.25E-01	1.11E-04	-2.14E-01
2.15E-06	2.14E+01	1.25E-01	1.11E-04	-2.05E-01
2.15E-06	2.14E+01	1.25E-01	1.11E-04	-1.96E-01
2.15E-06	2.14E+01	1.25E-01	1.11E-04	-1.88E-01
2.16E-06	2.14E+01	1.25E-01	1.11E-04	-1.81E-01
2.16E-06	2.14E+01	1.25E-01	1.11E-04	-1.75E-01
2.16E-06	2.14E+01	1.25E-01	1.11E-04	-1.69E-01
2.16E-06	2.14E+01	1.25E-01	1.11E-04	-1.63E-01
2.16E-06	2.14E+01	1.25E-01	1.11E-04	-1.58E-01
2.16E-06	2.14E+01	1.25E-01	1.11E-04	-1.54E-01
2.16E-06	2.14E+01	1.25E-01	1.11E-04	-1.50E-01
2.16E-06	2.14E+01	1.25E-01	1.11E-04	-1.46E-01
2.16E-06	2.14E+01	1.25E-01	1.11E-04	-1.43E-01
2.16E-06	2.14E+01	1.25E-01	1.11E-04	-1.40E-01
2.17E-06	2.14E+01	1.25E-01	1.11E-04	-1.37E-01
2.17E-06	2.14E+01	1.25E-01	1.11E-04	-1.35E-01
2.17E-06	2.14E+01	1.25E-01	1.11E-04	-1.33E-01
2.17E-06	2.14E+01	1.25E-01	1.11E-04	-1.31E-01
2.17E-06	2.14E+01	1.25E-01	1.11E-04	-1.29E-01
2.17E-06	2.14E+01	1.24E-01	1.11E-04	-1.27E-01
2.17E-06	2.14E+01	1.24E-01	1.11E-04	-1.26E-01
2.17E-06	2.14E+01	1.24E-01	1.11E-04	-1.24E-01
2.17E-06	2.14E+01	1.24E-01	1.11E-04	-1.23E-01
2.17E-06	2.14E+01	1.24E-01	1.11E-04	-1.22E-01
2.18E-06	2.14E+01	1.24E-01	1.11E-04	-1.21E-01
2.18E-06	2.14E+01	1.24E-01	1.11E-04	-1.20E-01
2.18E-06	2.14E+01	1.24E-01	1.11E-04	-1.18E-01
2.18E-06	2.14E+01	1.24E-01	1.11E-04	-1.17E-01
2.18E-06	2.14E+01	1.24E-01	1.11E-04	-1.16E-01
2.19E-06	2.14E+01	1.24E-01	1.11E-04	-1.14E-01
2.19E-06	2.14E+01	1.24E-01	1.11E-04	-1.13E-01
2.19E-06	2.14E+01	1.24E-01	1.11E-04	-1.13E-01
2.19E-06	2.14E+01	1.24E-01	1.11E-04	-1.12E-01
2.20E-06	2.14E+01	1.24E-01	1.11E-04	-1.11E-01
2.20E-06	2.14E+01	1.24E-01	1.11E-04	-1.11E-01
2.20E-06	2.14E+01	1.24E-01	1.11E-04	-1.11E-01
2.20E-06	2.14E+01	1.24E-01	1.11E-04	-1.10E-01
2.20E-06	2.14E+01	1.24E-01	1.10E-04	-1.10E-01
2.21E-06	2.14E+01	1.24E-01	1.10E-04	-1.09E-01
2.22E-06	2.14E+01	1.24E-01	1.10E-04	-1.09E-01
2.22E-06	2.14E+01	1.24E-01	1.10E-04	-1.09E-01
2.23E-06	2.14E+01	1.24E-01	1.10E-04	-1.09E-01
2.23E-06	2.14E+01	1.24E-01	1.10E-04	-1.08E-01
2.24E-06	2.14E+01	1.24E-01	1.10E-04	-1.08E-01
2.24E-06	2.14E+01	1.24E-01	1.10E-04	-1.08E-01
2.25E-06	2.14E+01	1.24E-01	1.10E-04	-1.08E-01
2.26E-06	2.14E+01	1.24E-01	1.10E-04	-1.08E-01
2.27E-06	2.14E+01	1.24E-01	1.10E-04	-1.08E-01
2.28E-06	2.14E+01	1.24E-01	1.10E-04	-1.07E-01
2.29E-06	2.14E+01	1.24E-01	1.10E-04	-1.07E-01
2.29E-06	2.14E+01	1.24E-01	1.10E-04	-1.06E-01
2.30E-06	2.14E+01	1.24E-01	1.10E-04	-1.06E-01
2.31E-06	2.14E+01	1.24E-01	1.10E-04	-1.05E-01
2.31E-06	2.14E+01	1.24E-01	1.10E-04	-1.05E-01
2.32E-06	2.14E+01	1.24E-01	1.10E-04	-1.04E-01
2.32E-06	2.14E+01	1.24E-01	1.10E-04	-1.04E-01
2.32E-06	2.14E+01	1.24E-01	1.10E-04	-1.04E-01
2.32E-06	2.14E+01	1.24E-01	1.10E-04	-1.04E-01
2.32E-06	2.14E+01	1.24E-01	1.10E-04	-1.03E-01
2.33E-06	2.14E+01	1.24E-01	1.10E-04	-1.03E-01
2.33E-06	2.14E+01	1.24E-01	1.10E-04	-1.02E-01
2.34E-06	2.14E+01	1.24E-01	1.10E-04	-1.02E-01
2.34E-06	2.14E+01	1.24E-01	1.10E-04	-1.01E-01
2.35E-06	2.14E+01	1.24E-01	1.10E-04	-1.00E-01
2.35E-06	2.14E+01	1.24E-01	1.10E-04	-9.95E-02
2.35E-06	2.14E+01	1.23E-01	1.10E-04	-9.86E-02
2.36E-06	2.14E+01	1.23E-01	1.10E-04	-9.78E-02
2.37E-06	2.14E+01	1.23E-01	1.10E-04	-9.56E-02
2.38E-06	2.14E+01	1.23E-01	1.10E-04	-9.33E-02
2.39E-06	2.14E+01	1.23E-01	1.10E-04	-9.07E-02
2.40E-06	2.14E+01	1.23E-01	1.10E-04	-8.80E-02
2.41E-06	2.14E+01	1.23E-01	1.09E-04	-8.50E-02
2.42E-06	2.14E+01	1.23E-01	1.09E-04	-8.18E-02
2.43E-06	2.14E+01	1.23E-01	1.09E-04	-7.84E-02
2.44E-06	2.14E+01	1.23E-01	1.09E-04	-7.43E-02
2.45E-06	2.14E+01	1.23E-01	1.09E-04	-7.00E-02
2.46E-06	2.14E+01	1.23E-01	1.09E-04	-6.55E-02
2.48E-06	2.14E+01	1.23E-01	1.09E-04	-6.07E-02
2.49E-06	2.14E+01	1.23E-01	1.09E-04	-5.58E-02
2.50E-06	2.14E+01	1.23E-01	1.09E-04	-5.07E-02
2.51E-06	2.14E+01	1.23E-01	1.09E-04	-4.54E-02
2.51E-06	2.14E+01	1.23E-01	1.09E-04	-4.49E-02
2.52E-06	2.14E+01	1.23E-01	1.09E-04	-4.16E-02
2.53E-06	2.14E+01	1.23E-01	1.09E-04	-3.82E-02
2.53E-06	2.14E+01	1.23E-01	1.09E-04	-3.48E-02
2.54E-06	2.14E+01	1.22E-01	1.09E-04	-3.13E-02
2.55E-06	2.14E+01	1.22E-01	1.09E-04	-2.78E-02
2.55E-06	2.14E+01	1.22E-01	1.09E-04	-2.43E-02
2.56E-06	2.14E+01	1.22E-01	1.09E-04	-2.07E-02
2.56E-06	2.14E+01	1.22E-01	1.09E-04	-1.91E-02
2.57E-06	2.14E+01	1.22E-01	1.09E-04	-1.76E-02
2.57E-06	2.14E+01	1.22E-01	1.09E-04	-1.61E-02
2.57E-06	2.14E+01	1.22E-01	1.09E-04	-1.45E-02
2.58E-06	2.14E+01	1.22E-01	1.09E-04	-1.30E-02
2.58E-06	2.14E+01	1.22E-01	1.09E-04	-1.14E-02
2.58E-06	2.14E+01	1.22E-01	1.09E-04	-9.84E-03
2.58E-06	2.14E+01	1.22E-01	1.09E-04	-8.43E-03
2.59E-06	2.14E+01	1.22E-01	1.09E-04	-7.01E-03
2.59E-06	2.14E+01	1.22E-01	1.09E-04	-5.60E-03
2.59E-06	2.14E+01	1.22E-01	1.09E-04	-4.18E-03
2.59E-06	2.14E+01	1.22E-01	1.09E-04	-2.77E-03
2.60E-06	2.14E+01	1.22E-01	1.09E-04	-1.35E-03
2.60E-06	2.14E+01	1.22E-01	1.09E-04	6.48E-05
2.60E-06	2.14E+01	1.22E-01	1.09E-04	1.33E-03
2.61E-06	2.14E+01	1.22E-01	1.09E-04	2.60E-03
2.61E-06	2.14E+01	1.22E-01	1.09E-04	3.87E-03
2.61E-06	2.14E+01	1.22E-01	1.09E-04	5.13E-03
2.61E-06	2.14E+01	1.22E-01	1.09E-04	6.39E-03
2.61E-06	2.14E+01	1.22E-01	1.08E-04	7.66E-03
2.62E-06	2.14E+01	1.22E-01	1.08E-04	8.92E-03
2.62E-06	2.14E+01	1.22E-01	1.08E-04	1.02E-02
2.62E-06	2.14E+01	1.22E-01	1.08E-04	1.14E-02
2.62E-06	2.14E+01	1.22E-01	1.08E-04	1.27E-02
2.63E-06	2.14E+01	1.22E-01	1.08E-04	1.40E-02
2.63E-06	2.14E+01	1.22E-01	1.08E-04	1.52E-02
2.63E-06	2.14E+01	1.22E-01	1.08E-04	1.65E-02
2.63E-06	2.14E+01	1.22E-01	1.08E-04	1.77E-02
2.64E-06	2.14E+01	1.22E-01	1.08E-04	1.92E-02
2.64E-06	2.14E+01	1.22E-01	1.08E-04	2.03E-02
2.64E-06	2.14E+01	1.22E-01	1.08E-04	2.13E-02
2.64E-06	2.14E+01	1.22E-01	1.08E-04	2.18E-02
2.64E-06	2.14E+01	1.22E-01	1.08E-04	2.23E-02
2.64E-06	2.14E+01	1.22E-01	1.08E-04	2.28E-02
2.65E-06	2.14E+01	1.22E-01	1.08E-04	2.33E-02
2.65E-06	2.14E+01	1.22E-01	1.08E-04	2.38E-02
2.65E-06	2.14E+01	1.22E-01	1.08E-04	2.43E-02
2.65E-06	2.14E+01	1.22E-01	1.08E-04	2.48E-02
2.65E-06	2.14E+01	1.22E-01	1.08E-04	2.53E-02
2.65E-06	2.14E+01	1.22E-01	1.08E-04	2.58E-02
2.65E-06	2.14E+01	1.22E-01	1.08E-04	2.63E-02
2.65E-06	2.14E+01	1.22E-01	1.08E-04	2.68E-02
2.65E-06	2.14E+01	1.22E-01	1.08E-04	2.73E-02
2.65E-06	2.14E+01	1.22E-01	1.08E-04	2.78E-02
2.66E-06	2.14E+01	1.22E-01	1.08E-04	2.83E-02
2.66E-06	2.14E+01	1.22E-01	1.08E-04	2.88E-02
2.66E-06	2.14E+01	1.22E-01	1.08E-04	2.93E-02
2.66E-06	2.14E+01	1.22E-01	1.08E-04	2.98E-02
2.66E-06	2.14E+01	1.22E-01	1.08E-04	3.03E-02
2.66E-06	2.14E+01	1.22E-01	1.08E-04	3.08E-02
2.66E-06	2.14E+01	1.22E-01	1.08E-04	3.13E-02
2.66E-06	2.14E+01	1.22E-01	1.08E-04	3.18E-02
2.66E-06	2.14E+01	1.22E-01	1.08E-04	3.23E-02
2.66E-06	2.14E+01	1.22E-01	1.08E-04	3.28E-02
2.67E-06	2.14E+01	1.22E-01	1.08E-04	3.33E-02
2.67E-06	2.14E+01	1.22E-01	1.08E-04	3.38E-02
2.67E-06	2.14E+01	1.22E-01	1.08E-04	3.43E-02
2.67E-06	2.14E+01	1.22E-01	1.08E-04	3.48E-02
2.67E-06	2.14E+01	1.22E-01	1.08E-04	3.53E-02
2.67E-06	2.14E+01	1.22E-01	1.08E-04	3.57E-02
2.67E-06	2.14E+01	1.22E-01	1.08E-04	3.62E-02
2.67E-06	2.14E+01	1.22E-01	1.08E-04	3.67E-02
2.67E-06	2.14E+01	1.22E-01	1.08E-04	3.72E-02
2.67E-06	2.14E+01	1.22E-01	1.08E-04	3.77E-02
2.68E-06	2.14E+01	1.22E-01	1.08E-04	3.82E-02
2.68E-06	2.14E+01	1.22E-01	1.08E-04	3.86E-02
2.68E-06	2.14E+01	1.22E-01	1.08E-04	3.91E-02
2.68E-06	2.14E+01	1.22E-01	1.08E-04	3.96E-02
2.68E-06	2.14E+01	1.22E-01	1.08E-04	4.01E-02
2.68E-06	2.14E+01	1.22E-01	1.08E-04	4.06E-02
2.68E-06	2.14E+01	1.22E-01	1.08E-04	4.10E-02
2.68E-06	2.14E+01	1.22E-01	1.08E-04	4.15E-02
2.68E-06	2.14E+01	1.22E-01	1.08E-04	4.20E-02
2.68E-06	2.14E+01	1.22E-01	1.08E-04	4.24E-02
2.69E-06	2.14E+01	1.22E-01	1.09E-04	4.29E-02
2.69E-06	2.14E+01	1.22E-01	1.09E-04	4.34E-02
2.69E-06	2.14E+01	1.22E-01	1.09E-04	4.39E-02
2.69E-06	2.14E+01	1.23E-01	1.09E-04	4.43E-02
2.69E-06	2.14E+01	1.23E-01	1.09E-04	4.48E-02
2.69E-06	2.14E+01	1.23E-01	1.09E-04	4.53E-02
2.69E-06	2.14E+01	1.23E-01	1.10E-04	4.57E-02
2.69E-06	2.14E+01	1.24E-01	1.10E-04	4.62E-02
2.69E-06	2.14E+01	1.24E-01	1.10E-04	4.66E-02
2.69E-06	2.14E+01	1.25E-01	1.11E-04	4.71E-02
2.70E-06	2.14E+01	1.25E-01	1.11E-04	4.76E-02
2.70E-06	2.14E+01	1.26E-01	1.12E-04	4.80E-02
2.70E-06	2.14E+01	1.28E-01	1.14E-04	4.89E-02
2.70E-06	2.14E+01	1.30E-01	1.16E-04	4.98E-02
2.70E-06	2.14E+01	1.33E-01	1.18E-04	5.07E-02
2.70E-06	2.14E+01	1.35E-01	1.20E-04	5.12E-02
2.70E-06	2.14E+01	1.36E-01	1.21E-04	5.16E-02
2.71E-06	2.14E+01	1.38E-01	1.23E-04	5.21E-02
2.71E-06	2.14E+01	1.40E-01	1.24E-04	5.25E-02
2.71E-06	2.14E+01	1.42E-01	1.26E-04	5.30E-02
2.71E-06	2.14E+01	1.46E-01	1.29E-04	5.39E-02
2.71E-06	2.14E+01	1.50E-01	1.33E-04	5.47E-02
2.71E-06	2.14E+01	1.54E-01	1.37E-04	5.56E-02
2.72E-06	2.14E+01	1.60E-01	1.42E-04	5.69E-02
2.72E-06	2.14E+01	1.64E-01	1.46E-04	5.78E-02
2.72E-06	2.14E+01	1.69E-01	1.50E-04	5.86E-02
2.72E-06	2.14E+01	1.73E-01	1.54E-04	5.95E-02
2.72E-06	2.14E+01	1.77E-01	1.57E-04	6.03E-02
2.73E-06	2.14E+01	1.81E-01	1.61E-04	6.11E-02
2.73E-06	2.14E+01	1.85E-01	1.64E-04	6.19E-02
2.73E-06	2.14E+01	1.89E-01	1.68E-04	6.28E-02
2.74E-06	2.14E+01	2.08E-01	1.85E-04	6.68E-02
2.75E-06	2.14E+01	2.26E-01	2.01E-04	7.07E-02
2.76E-06	2.14E+01	2.43E-01	2.16E-04	7.44E-02
2.77E-06	2.14E+01	2.58E-01	2.29E-04	7.79E-02
2.78E-06	2.14E+01	2.72E-01	2.42E-04	8.11E-02
2.79E-06	2.14E+01	2.84E-01	2.52E-04	8.42E-02
2.80E-06	2.14E+01	2.95E-01	2.62E-04	8.71E-02
2.81E-06	2.14E+01	3.04E-01	2.70E-04	8.97E-02
2.81E-06	2.14E+01	3.06E-01	2.72E-04	9.04E-02
2.82E-06	2.14E+01	3.08E-01	2.74E-04	9.11E-02
2.82E-06	2.14E+01	3.10E-01	2.76E-04	9.17E-02
2.82E-06	2.14E+01	3.12E-01	2.77E-04	9.23E-02
2.82E-06	2.14E+01	3.14E-01	2.79E-04	9.30E-02
2.83E-06	2.14E+01	3.16E-01	2.80E-04	9.35E-02
2.83E-06	2.14E+01	3.17E-01	2.82E-04	9.41E-02
2.83E-06	2.14E+01	3.18E-01	2.82E-04	9.43E-02
2.83E-06	2.14E+01	3.19E-01	2.83E-04	9.47E-02
2.84E-06	2.14E+01	3.20E-01	2.85E-04	9.53E-02
2.84E-06	2.14E+01	3.21E-01	2.86E-04	9.58E-02
2.84E-06	2.14E+01	3.22E-01	2.87E-04	9.62E-02
2.84E-06	2.14E+01	3.23E-01	2.87E-04	9.66E-02
2.84E-06	2.14E+01	3.24E-01	2.88E-04	9.69E-02
2.85E-06	2.14E+01	3.25E-01	2.89E-04	9.73E-02
2.85E-06	2.14E+01	3.26E-01	2.90E-04	9.77E-02
2.85E-06	2.14E+01	3.27E-01	2.90E-04	9.80E-02
2.85E-06	2.14E+01	3.28E-01	2.91E-04	9.86E-02
2.86E-06	2.14E+01	3.29E-01	2.92E-04	9.92E-02
2.86E-06	2.14E+01	3.30E-01	2.93E-04	9.97E-02
2.87E-06	2.14E+01	3.30E-01	2.94E-04	1.00E-01
2.87E-06	2.14E+01	3.31E-01	2.94E-04	1.01E-01
2.87E-06	2.14E+01	3.31E-01	2.95E-04	1.01E-01
2.88E-06	2.14E+01	3.32E-01	2.95E-04	1.02E-01
2.88E-06	2.14E+01	3.32E-01	2.95E-04	1.02E-01
2.88E-06	2.14E+01	3.32E-01	2.95E-04	1.02E-01
2.88E-06	2.14E+01	3.32E-01	2.95E-04	1.02E-01
2.89E-06	2.14E+01	3.33E-01	2.96E-04	1.02E-01
2.89E-06	2.14E+01	3.33E-01	2.96E-04	1.03E-01
2.89E-06	2.14E+01	3.33E-01	2.96E-04	1.03E-01
2.89E-06	2.14E+01	3.33E-01	2.96E-04	1.03E-01
2.89E-06	2.14E+01	3.33E-01	2.96E-04	1.03E-01
2.89E-06	2.14E+01	3.33E-01	2.96E-04	1.03E-01
2.90E-06	2.14E+01	3.33E-01	2.96E-04	1.03E-01
2.90E-06	2.14E+01	3.33E-01	2.96E-04	1.03E-01
2.90E-06	2.14E+01	3.33E-01	2.96E-04	1.03E-01
2.90E-06	2.14E+01	3.33E-01	2.96E-04	1.03E-01
2.90E-06	2.14E+01	3.33E-01	2.96E-04	1.03E-01
2.90E-06	2.14E+01	3.33E-01	2.96E-04	1.03E-01
2.90E-06	2.14E+01	3.33E-01	2.96E-04	1.04E-01
2.90E-06	2.14E+01	3.33E-01	2.96E-04	1.04E-01
2.90E-06	2.14E+01	3.33E-01	2.96E-04	1.04E-01
2.90E-06	2.14E+01	3.33E-01	2.96E-04	1.04E-01
2.91E-06	2.14E+01	3.33E-01	2.96E-04	1.04E-01
2.91E-06	2.14E+01	3.33E-01	2.96E-04	1.04E-01
2.91E-06	2.14E+01	3.33E-01	2.96E-04	1.04E-01
2.91E-06	2.14E+01	3.33E-01	2.96E-04	1.04E-01
2.91E-06	2.14E+01	3.33E-01	2.96E-04	1.04E-01
2.91E-06	2.14E+01	3.33E-01	2.96E-04	1.04E-01
2.91E-06	2.14E+01	3.33E-01	2.96E-04	1.04E-01
2.91E-06	2.14E+01	3.33E-01	2.96E-04	1.04E-01
2.91E-06	2.14E+01	3.33E-01	2.96E-04	1.04E-01
2.91E-06	2.14E+01	3.33E-01	2.96E-04	1.04E-01
2.92E-06	2.14E+01	3.33E-01	2.96E-04	1.04E-01
2.92E-06	2.14E+01	3.33E-01	2.96E-04	1.04E-01
2.92E-06	2.14E+01	3.33E-01	2.96E-04	1.04E-01
2.92E-06	2.14E+01	3.33E-01	2.96E-04	1.04E-01
2.92E-06	2.14E+01	3.33E-01	2.96E-04	1.04E-01
2.92E-06	2.14E+01	3.33E-01	2.96E-04	1.04E-01
2.92E-06	2.14E+01	3.33E-01	2.96E-04	1.04E-01
2.92E-06	2.14E+01	3.33E-01	2.96E-04	1.04E-01
2.92E-06	2.14E+01	3.33E-01	2.96E-04	1.04E-01
2.92E-06	2.14E+01	3.33E-01	2.96E-04	1.04E-01
2.93E-06	2.14E+01	3.33E-01	2.96E-04	1.04E-01
2.93E-06	2.14E+01	3.33E-01	2.96E-04	1.04E-01
2.93E-06	2.14E+01	3.33E-01	2.96E-04	1.04E-01
2.93E-06	2.14E+01	3.33E-01	2.96E-04	1.04E-01
2.93E-06	2.14E+01	3.33E-01	2.96E-04	1.04E-01
2.93E-06	2.14E+01	3.33E-01	2.96E-04	1.04E-01
2.93E-06	2.14E+01	3.33E-01	2.96E-04	1.04E-01
2.93E-06	2.14E+01	3.33E-01	2.96E-04	1.04E-01
2.93E-06	2.14E+01	3.33E-01	2.96E-04	1.04E-01
2.93E-06	2.14E+01	3.33E-01	2.96E-04	1.04E-01
2.94E-06	2.14E+01	3.33E-01	2.96E-04	1.04E-01
2.94E-06	2.14E+01	3.33E-01	2.96E-04	1.04E-01
2.94E-06	2.14E+01	3.33E-01	2.96E-04	1.04E-01
2.94E-06	2.14E+01	3.33E-01	2.96E-04	1.04E-01
2.94E-06	2.14E+01	3.33E-01	2.96E-04	1.04E-01
2.94E-06	2.14E+01	3.33E-01	2.96E-04	1.04E-01
2.94E-06	2.14E+01	3.33E-01	2.96E-04	1.04E-01
2.94E-06	2.14E+01	3.33E-01	2.96E-04	1.04E-01
2.94E-06	2.14E+01	3.33E-01	2.96E-04	1.04E-01
2.94E-06	2.14E+01	3.33E-01	2.96E-04	1.04E-01
2.95E-06	2.14E+01	3.33E-01	2.96E-04	1.04E-01
2.95E-06	2.14E+01	3.33E-01	2.96E-04	1.04E-01
2.95E-06	2.14E+01	3.33E-01	2.96E-04	1.04E-01
2.95E-06	2.14E+01	3.33E-01	2.96E-04	1.04E-01
2.95E-06	2.14E+01	3.33E-01	2.96E-04	1.04E-01
2.95E-06	2.14E+01	3.33E-01	2.96E-04	1.04E-01
2.95E-06	2.14E+01	3.32E-01	2.96E-04	1.04E-01
2.95E-06	2.14E+01	3.32E-01	2.96E-04	1.04E-01
2.95E-06	2.14E+01	3.32E-01	2.96E-04	1.04E-01
2.95E-06	2.14E+01	3.32E-01	2.96E-04	1.04E-01
2.96E-06	2.14E+01	3.32E-01	2.96E-04	1.04E-01
2.96E-06	2.14E+01	3.32E-01	2.95E-04	1.04E-01
2.96E-06	2.14E+01	3.32E-01	2.95E-04	1.04E-01
2.96E-06	2.14E+01	3.32E-01	2.95E-04	1.04E-01
2.96E-06	2.14E+01	3.32E-01	2.95E-04	1.04E-01
2.96E-06	2.14E+01	3.32E-01	2.95E-04	1.04E-01
2.96E-06	2.14E+01	3.32E-01	2.95E-04	1.04E-01
2.96E-06	2.14E+01	3.32E-01	2.95E-04	1.04E-01
2.96E-06	2.14E+01	3.32E-01	2.95E-04	1.04E-01
2.96E-06	2.14E+01	3.32E-01	2.95E-04	1.04E-01
2.97E-06	2.14E+01	3.32E-01	2.95E-04	1.04E-01
2.97E-06	2.14E+01	3.32E-01	2.95E-04	1.04E-01
2.97E-06	2.14E+01	3.32E-01	2.95E-04	1.04E-01
2.97E-06	2.14E+01	3.32E-01	2.95E-04	1.04E-01
2.97E-06	2.14E+01	3.32E-01	2.95E-04	1.03E-01
2.97E-06	2.14E+01	3.32E-01	2.95E-04	1.03E-01
2.98E-06	2.14E+01	3.32E-01	2.95E-04	1.03E-01
2.98E-06	2.14E+01	3.32E-01	2.95E-04	1.03E-01
2.98E-06	2.14E+01	3.32E-01	2.95E-04	1.03E-01
2.98E-06	2.14E+01	3.32E-01	2.95E-04	1.03E-01
2.99E-06	2.14E+01	3.32E-01	2.95E-04	1.03E-01
2.99E-06	2.14E+01	3.32E-01	2.95E-04	1.03E-01
2.99E-06	2.14E+01	3.32E-01	2.95E-04	1.02E-01
2.99E-06	2.14E+01	3.32E-01	2.95E-04	1.02E-01
3.00E-06	2.14E+01	3.32E-01	2.95E-04	1.02E-01
3.00E-06	2.14E+01	3.32E-01	2.95E-04	1.02E-01
3.00E-06	2.14E+01	3.32E-01	2.95E-04	1.10E-01
3.00E-06	2.14E+01	3.32E-01	2.95E-04	1.26E-01
3.00E-06	2.14E+01	3.32E-01	2.95E-04	1.45E-01
3.00E-06	2.14E+01	3.32E-01	2.95E-04	1.66E-01
3.00E-06	2.14E+01	3.32E-01	2.95E-04	2.06E-01
3.00E-06	2.14E+01	3.32E-01	2.95E-04	2.66E-01
3.00E-06	2.14E+01	3.32E-01	2.95E-04	3.39E-01
3.00E-06	2.14E+01	3.32E-01	2.95E-04	4.18E-01
3.01E-06	2.14E+01	3.32E-01	2.95E-04	1.39E-01
3.01E-06	2.14E+01	3.32E-01	2.95E-04	-4.29E+00
3.01E-06	2.14E+01	3.32E-01	2.95E-04	-1.17E+01
3.01E-06	2.14E+01	3.32E-01	2.95E-04	-1.88E+01
3.01E-06	2.14E+01	3.32E-01	2.95E-04	-2.35E+01
3.01E-06	2.14E+01	3.32E-01	2.95E-04	-2.46E+01
3.01E-06	2.14E+01	3.32E-01	2.95E-04	-2.42E+01
3.01E-06	2.14E+01	3.32E-01	2.95E-04	-2.24E+01
3.01E-06	2.14E+01	3.32E-01	2.95E-04	-1.83E+01
3.01E-06	2.14E+01	3.32E-01	2.95E-04	-1.33E+01
3.01E-06	2.14E+01	3.32E-01	2.95E-04	-8.67E+00
3.01E-06	2.14E+01	3.32E-01	2.95E-04	-4.31E+00
3.01E-06	2.14E+01	3.32E-01	2.95E-04	-2.59E+00
3.01E-06	2.14E+01	3.32E-01	2.95E-04	-1.50E+00
3.01E-06	2.14E+01	3.32E-01	2.95E-04	-5.74E-01
3.01E-06	2.14E+01	3.32E-01	2.95E-04	5.60E-02
3.01E-06	2.14E+01	3.32E-01	2.95E-04	4.98E-01
3.01E-06	2.14E+01	3.32E-01	2.95E-04	7.60E-01
3.01E-06	2.14E+01	3.32E-01	2.95E-04	9.27E-01
3.01E-06	2.14E+01	3.32E-01	2.95E-04	1.03E+00
3.01E-06	2.14E+01	3.32E-01	2.95E-04	1.09E+00
3.01E-06	2.14E+01	3.32E-01	2.95E-04	1.13E+00
3.01E-06	2.14E+01	3.32E-01	2.95E-04	1.15E+00
3.01E-06	2.14E+01	3.32E-01	2.95E-04	1.16E+00
3.01E-06	2.14E+01	3.32E-01	2.95E-04	1.16E+00
3.01E-06	2.14E+01	3.32E-01	2.95E-04	1.16E+00
3.01E-06	2.14E+01	3.32E-01	2.95E-04	1.16E+00
3.01E-06	2.14E+01	3.32E-01	2.95E-04	1.16E+00
3.01E-06	2.14E+01	3.32E-01	2.95E-04	1.15E+00
3.01E-06	2.14E+01	3.32E-01	2.95E-04	1.15E+00
3.01E-06	2.14E+01	3.32E-01	2.95E-04	1.15E+00
3.01E-06	2.14E+01	3.32E-01	2.95E-04	1.15E+00
3.01E-06	2.14E+01	3.32E-01	2.95E-04	1.15E+00
3.01E-06	2.14E+01	3.32E-01	2.95E-04	1.15E+00
3.01E-06	2.14E+01	3.32E-01	2.95E-04	1.14E+00
3.01E-06	2.14E+01	3.32E-01	2.95E-04	1.13E+00
3.01E-06	2.14E+01	3.32E-01	2.95E-04	1.12E+00
3.02E-06	2.14E+01	3.32E-01	2.95E-04	1.11E+00
3.02E-06	2.14E+01	3.32E-01	2.95E-04	1.10E+00
3.02E-06	2.14E+01	3.32E-01	2.95E-04	1.08E+00
3.02E-06	2.14E+01	3.32E-01	2.95E-04	1.07E+00
3.02E-06	2.14E+01	3.31E-01	2.95E-04	1.06E+00
3.02E-06	2.14E+01	3.31E-01	2.95E-04	1.05E+00
3.02E-06	2.14E+01	3.31E-01	2.95E-04	1.04E+00
3.02E-06	2.14E+01	3.31E-01	2.95E-04	1.02E+00
3.02E-06	2.14E+01	3.31E-01	2.95E-04	1.01E+00
3.02E-06	2.14E+01	3.31E-01	2.95E-04	9.99E-01
3.03E-06	2.14E+01	3.31E-01	2.95E-04	9.87E-01
3.03E-06	2.14E+01	3.31E-01	2.95E-04	9.74E-01
3.03E-06	2.14E+01	3.31E-01	2.95E-04	9.62E-01
3.03E-06	2.14E+01	3.31E-01	2.95E-04	9.50E-01
3.03E-06	2.14E+01	3.31E-01	2.95E-04	9.37E-01
3.03E-06	2.14E+01	3.31E-01	2.95E-04	9.25E-01
3.03E-06	2.14E+01	3.31E-01	2.95E-04	9.12E-01
3.03E-06	2.14E+01	3.31E-01	2.94E-04	9.00E-01
3.03E-06	2.14E+01	3.31E-01	2.94E-04	8.88E-01
3.03E-06	2.14E+01	3.31E-01	2.94E-04	8.75E-01
3.04E-06	2.14E+01	3.31E-01	2.94E-04	8.63E-01
3.04E-06	2.14E+01	3.31E-01	2.94E-04	8.51E-01
3.04E-06	2.14E+01	3.31E-01	2.94E-04	8.38E-01
3.04E-06	2.14E+01	3.31E-01	2.94E-04	8.26E-01
3.04E-06	2.14E+01	3.31E-01	2.94E-04	8.13E-01
3.04E-06	2.14E+01	3.31E-01	2.94E-04	8.01E-01
3.04E-06	2.14E+01	3.31E-01	2.94E-04	7.89E-01
3.04E-06	2.14E+01	3.31E-01	2.94E-04	7.76E-01
3.04E-06	2.14E+01	3.31E-01	2.94E-04	7.64E-01
3.04E-06	2.14E+01	3.31E-01	2.94E-04	7.51E-01
3.05E-06	2.14E+01	3.31E-01	2.94E-04	7.39E-01
3.05E-06	2.14E+01	3.31E-01	2.94E-04	7.27E-01
3.05E-06	2.14E+01	3.31E-01	2.94E-04	7.14E-01
3.05E-06	2.14E+01	3.31E-01	2.94E-04	7.02E-01
3.05E-06	2.14E+01	3.31E-01	2.94E-04	6.89E-01
3.05E-06	2.14E+01	3.31E-01	2.94E-04	6.77E-01
3.05E-06	2.14E+01	3.31E-01	2.94E-04	6.65E-01
3.05E-06	2.14E+01	3.31E-01	2.94E-04	6.52E-01
3.05E-06	2.14E+01	3.31E-01	2.94E-04	6.40E-01
3.05E-06	2.14E+01	3.31E-01	2.94E-04	6.27E-01
3.06E-06	2.14E+01	3.31E-01	2.94E-04	6.15E-01
3.06E-06	2.14E+01	3.31E-01	2.94E-04	6.03E-01
3.06E-06	2.14E+01	3.31E-01	2.94E-04	5.90E-01
3.06E-06	2.14E+01	3.31E-01	2.94E-04	5.78E-01
3.06E-06	2.14E+01	3.31E-01	2.94E-04	5.66E-01
3.06E-06	2.14E+01	3.31E-01	2.94E-04	5.53E-01
3.06E-06	2.14E+01	3.31E-01	2.94E-04	5.41E-01
3.06E-06	2.14E+01	3.31E-01	2.94E-04	5.28E-01
3.06E-06	2.14E+01	3.31E-01	2.94E-04	5.16E-01
3.06E-06	2.14E+01	3.31E-01	2.94E-04	5.04E-01
3.07E-06	2.14E+01	3.31E-01	2.94E-04	4.91E-01
3.07E-06	2.14E+01	3.31E-01	2.94E-04	4.79E-01
3.07E-06	2.14E+01	3.31E-01	2.94E-04	4.66E-01
3.07E-06	2.14E+01	3.31E-01	2.94E-04	4.54E-01
3.07E-06	2.14E+01	3.31E-01	2.94E-04	4.42E-01
3.07E-06	2.14E+01	3.31E-01	2.94E-04	4.29E-01
3.07E-06	2.14E+01	3.31E-01	2.94E-04	4.17E-01
3.07E-06	2.14E+01	3.31E-01	2.94E-04	4.04E-01
3.07E-06	2.14E+01	3.31E-01	2.94E-04	3.92E-01
3.07E-06	2.14E+01	3.31E-01	2.94E-04	3.80E-01
3.08E-06	2.14E+01	3.31E-01	2.94E-04	3.67E-01
3.08E-06	2.14E+01	3.31E-01	2.94E-04	3.55E-01
3.08E-06	2.14E+01	3.31E-01	2.94E-04	3.42E-01
3.08E-06	2.14E+01	3.31E-01	2.94E-04	3.30E-01
3.08E-06	2.14E+01	3.31E-01	2.94E-04	3.18E-01
3.08E-06	2.14E+01	3.31E-01	2.94E-04	3.05E-01
3.08E-06	2.14E+01	3.31E-01	2.94E-04	2.93E-01
3.08E-06	2.14E+01	3.31E-01	2.94E-04	2.80E-01
3.08E-06	2.14E+01	3.31E-01	2.94E-04	2.68E-01
3.08E-06	2.14E+01	3.31E-01	2.94E-04	2.56E-01
3.09E-06	2.14E+01	3.31E-01	2.94E-04	2.43E-01
3.09E-06	2.14E+01	3.31E-01	2.94E-04	2.31E-01
3.09E-06	2.14E+01	3.30E-01	2.94E-04	2.19E-01
3.09E-06	2.14E+01	3.30E-01	2.94E-04	2.06E-01
3.09E-06	2.14E+01	3.30E-01	2.94E-04	1.94E-01
3.09E-06	2.14E+01	3.30E-01	2.94E-04	1.81E-01
3.09E-06	2.14E+01	3.30E-01	2.94E-04	1.69E-01
3.09E-06	2.14E+01	3.30E-01	2.94E-04	1.57E-01
3.09E-06	2.14E+01	3.30E-01	2.94E-04	1.44E-01
3.09E-06	2.14E+01	3.30E-01	2.94E-04	1.32E-01
3.10E-06	2.14E+01	3.30E-01	2.94E-04	1.20E-01
3.10E-06	2.14E+01	3.30E-01	2.94E-04	1.07E-01
3.10E-06	2.14E+01	3.30E-01	2.94E-04	9.48E-02
3.10E-06	2.14E+01	3.30E-01	2.94E-04	8.24E-02
3.10E-06	2.14E+01	3.30E-01	2.94E-04	7.00E-02
3.10E-06	2.14E+01	3.30E-01	2.94E-04	5.76E-02
3.10E-06	2.14E+01	3.30E-01	2.94E-04	4.53E-02
3.10E-06	2.14E+01	3.30E-01	2.94E-04	3.29E-02
3.10E-06	2.14E+01	3.30E-01	2.94E-04	2.05E-02
3.10E-06	2.14E+01	3.30E-01	2.94E-04	8.16E-03
3.11E-06	2.14E+01	3.30E-01	2.94E-04	-4.21E-03
3.11E-06	2.14E+01	3.30E-01	2.94E-04	-1.66E-02
3.11E-06	2.14E+01	3.30E-01	2.94E-04	-2.90E-02
3.11E-06	2.14E+01	3.30E-01	2.93E-04	-4.13E-02
3.11E-06	2.14E+01	3.30E-01	2.93E-04	-4.85E-02
3.11E-06	2.14E+01	3.30E-01	2.93E-04	-6.09E-02
3.11E-06	2.14E+01	3.30E-01	2.93E-04	-6.21E-02
3.11E-06	2.14E+01	3.30E-01	2.93E-04	-6.41E-02
3.11E-06	2.14E+01	3.30E-01	2.93E-04	-6.65E-02
3.11E-06	2.14E+01	3.30E-01	2.93E-04	-6.81E-02
3.11E-06	2.14E+01	3.30E-01	2.93E-04	-6.89E-02
3.11E-06	2.14E+01	3.30E-01	2.93E-04	-6.95E-02
3.11E-06	2.14E+01	3.30E-01	2.93E-04	-7.02E-02
3.11E-06	2.14E+01	3.30E-01	2.93E-04	-7.11E-02
3.11E-06	2.14E+01	3.30E-01	2.93E-04	-7.27E-02
3.11E-06	2.14E+01	3.30E-01	2.93E-04	-7.61E-02
3.11E-06	2.14E+01	3.30E-01	2.93E-04	-8.29E-02
3.11E-06	2.14E+01	3.30E-01	2.93E-04	-9.48E-02
3.11E-06	2.14E+01	3.30E-01	2.93E-04	-1.07E-01
3.11E-06	2.14E+01	3.30E-01	2.93E-04	-1.19E-01
3.12E-06	2.14E+01	3.30E-01	2.93E-04	-1.31E-01
3.12E-06	2.14E+01	3.30E-01	2.93E-04	-1.43E-01
3.12E-06	2.14E+01	3.30E-01	2.93E-04	-1.56E-01
3.12E-06	2.14E+01	3.30E-01	2.93E-04	-1.68E-01
3.12E-06	2.14E+01	3.30E-01	2.93E-04	-1.78E-01
3.12E-06	2.14E+01	3.30E-01	2.93E-04	-1.90E-01
3.12E-06	2.14E+01	3.30E-01	2.93E-04	-1.87E-01
3.12E-06	2.14E+01	3.30E-01	2.93E-04	-1.86E-01
3.12E-06	2.14E+01	3.30E-01	2.93E-04	-1.91E-01
3.12E-06	2.14E+01	3.30E-01	2.93E-04	-1.97E-01
3.12E-06	2.14E+01	3.30E-01	2.93E-04	-2.10E-01
3.12E-06	2.14E+01	3.30E-01	2.93E-04	-2.22E-01
3.12E-06	2.14E+01	3.30E-01	2.93E-04	-2.35E-01
3.13E-06	2.14E+01	3.30E-01	2.93E-04	-2.48E-01
3.13E-06	2.14E+01	3.30E-01	2.93E-04	-2.60E-01
3.13E-06	2.14E+01	3.30E-01	2.93E-04	-2.73E-01
3.13E-06	2.14E+01	3.30E-01	2.93E-04	-2.85E-01
3.13E-06	2.14E+01	3.30E-01	2.93E-04	-2.98E-01
3.13E-06	2.14E+01	3.30E-01	2.93E-04	-3.11E-01
3.13E-06	2.14E+01	3.30E-01	2.93E-04	-3.24E-01
3.13E-06	2.14E+01	3.30E-01	2.93E-04	-3.38E-01
3.13E-06	2.14E+01	3.30E-01	2.93E-04	-3.53E-01
3.13E-06	2.14E+01	3.30E-01	2.93E-04	-3.73E-01
3.13E-06	2.14E+01	3.30E-01	2.93E-04	-3.95E-01
3.14E-06	2.14E+01	3.30E-01	2.93E-04	-4.18E-01
3.14E-06	2.14E+01	3.30E-01	2.93E-04	-4.45E-01
3.14E-06	2.14E+01	3.30E-01	2.93E-04	-4.42E-01
3.14E-06	2.14E+01	3.30E-01	2.93E-04	-4.27E-01
3.14E-06	2.14E+01	3.30E-01	2.93E-04	-4.12E-01
3.14E-06	2.14E+01	3.30E-01	2.93E-04	-3.84E-01
3.14E-06	2.14E+01	3.30E-01	2.93E-04	-3.59E-01
3.14E-06	2.14E+01	3.30E-01	2.93E-04	-3.36E-01
3.14E-06	2.14E+01	3.30E-01	2.93E-04	-3.15E-01
3.14E-06	2.14E+01	3.30E-01	2.93E-04	-2.95E-01
3.14E-06	2.14E+01	3.30E-01	2.93E-04	-2.78E-01
3.14E-06	2.14E+01	3.30E-01	2.93E-04	-2.62E-01
3.15E-06	2.14E+01	3.30E-01	2.93E-04	-2.47E-01
3.15E-06	2.14E+01	3.30E-01	2.93E-04	-2.34E-01
3.15E-06	2.14E+01	3.30E-01	2.93E-04	-2.22E-01
3.15E-06	2.14E+01	3.30E-01	2.93E-04	-2.11E-01
3.15E-06	2.14E+01	3.30E-01	2.93E-04	-2.01E-01
3.15E-06	2.14E+01	3.30E-01	2.93E-04	-1.92E-01
3.15E-06	2.14E+01	3.30E-01	2.93E-04	-1.83E-01
3.15E-06	2.14E+01	3.30E-01	2.93E-04	-1.76E-01
3.15E-06	2.14E+01	3.30E-01	2.93E-04	-1.69E-01
3.15E-06	2.14E+01	3.30E-01	2.93E-04	-1.63E-01
3.16E-06	2.14E+01	3.29E-01	2.93E-04	-1.57E-01
3.16E-06	2.14E+01	3.29E-01	2.93E-04	-1.52E-01
3.16E-06	2.14E+01	3.29E-01	2.93E-04	-1.48E-01
3.16E-06	2.14E+01	3.29E-01	2.93E-04	-1.44E-01
3.16E-06	2.14E+01	3.29E-01	2.93E-04	-1.40E-01
3.16E-06	2.14E+01	3.29E-01	2.93E-04	-1.37E-01
3.16E-06	2.14E+01	3.29E-01	2.93E-04	-1.34E-01
3.16E-06	2.14E+01	3.29E-01	2.93E-04	-1.31E-01
3.16E-06	2.14E+01	3.29E-01	2.93E-04	-1.28E-01
3.16E-06	2.14E+01	3.29E-01	2.93E-04	-1.26E-01
3.17E-06	2.14E+01	3.29E-01	2.93E-04	-1.24E-01
3.17E-06	2.14E+01	3.29E-01	2.93E-04	-1.22E-01
3.17E-06	2.14E+01	3.29E-01	2.93E-04	-1.21E-01
3.17E-06	2.14E+01	3.29E-01	2.93E-04	-1.19E-01
3.17E-06	2.14E+01	3.29E-01	2.93E-04	-1.18E-01
3.17E-06	2.14E+01	3.29E-01	2.93E-04	-1.17E-01
3.17E-06	2.14E+01	3.29E-01	2.93E-04	-1.16E-01
3.17E-06	2.14E+01	3.29E-01	2.93E-04	-1.15E-01
3.17E-06	2.14E+01	3.29E-01	2.93E-04	-1.14E-01
3.17E-06	2.14E+01	3.29E-01	2.93E-04	-1.13E-01
3.18E-06	2.14E+01	3.29E-01	2.93E-04	-1.12E-01
3.18E-06	2.14E+01	3.29E-01	2.93E-04	-1.11E-01
3.18E-06	2.14E+01	3.29E-01	2.93E-04	-1.10E-01
3.18E-06	2.14E+01	3.29E-01	2.93E-04	-1.09E-01
3.18E-06	2.14E+01	3.29E-01	2.93E-04	-1.08E-01
3.19E-06	2.14E+01	3.29E-01	2.92E-04	-1.07E-01
3.19E-06	2.14E+01	3.29E-01	2.92E-04	-1.06E-01
3.19E-06	2.14E+01	3.29E-01	2.92E-04	-1.06E-01
3.19E-06	2.14E+01	3.29E-01	2.92E-04	-1.06E-01
3.20E-06	2.14E+01	3.29E-01	2.92E-04	-1.05E-01
3.20E-06	2.14E+01	3.29E-01	2.92E-04	-1.05E-01
3.20E-06	2.14E+01	3.29E-01	2.92E-04	-1.05E-01
3.20E-06	2.14E+01	3.29E-01	2.92E-04	-1.05E-01
3.21E-06	2.14E+01	3.29E-01	2.92E-04	-1.04E-01
3.21E-06	2.14E+01	3.29E-01	2.92E-04	-1.04E-01
3.21E-06	2.14E+01	3.29E-01	2.92E-04	-1.04E-01
3.22E-06	2.14E+01	3.29E-01	2.92E-04	-1.04E-01
3.22E-06	2.14E+01	3.28E-01	2.92E-04	-1.04E-01
3.23E-06	2.14E+01	3.28E-01	2.92E-04	-1.04E-01
3.23E-06	2.14E+01	3.28E-01	2.92E-04	-1.04E-01
3.24E-06	2.14E+01	3.28E-01	2.92E-04	-1.04E-01
3.25E-06	2.14E+01	3.28E-01	2.92E-04	-1.05E-01
3.26E-06	2.14E+01	3.28E-01	2.92E-04	-1.05E-01
3.27E-06	2.14E+01	3.28E-01	2.91E-04	-1.05E-01
3.28E-06	2.14E+01	3.28E-01	2.91E-04	-1.05E-01
3.29E-06	2.14E+01	3.28E-01	2.91E-04	-1.05E-01
3.29E-06	2.14E+01	3.27E-01	2.91E-04	-1.04E-01
3.30E-06	2.14E+01	3.27E-01	2.91E-04	-1.04E-01
3.31E-06	2.14E+01	3.27E-01	2.91E-04	-1.04E-01
3.32E-06	2.14E+01	3.27E-01	2.91E-04	-1.03E-01
3.32E-06	2.14E+01	3.27E-01	2.91E-04	-1.03E-01
3.33E-06	2.14E+01	3.27E-01	2.91E-04	-1.02E-01
3.34E-06	2.14E+01	3.27E-01	2.91E-04	-1.02E-01
3.34E-06	2.14E+01	3.27E-01	2.90E-04	-1.01E-01
3.35E-06	2.14E+01	3.27E-01	2.90E-04	-1.00E-01
3.35E-06	2.14E+01	3.27E-01	2.90E-04	-9.97E-02
3.35E-06	2.14E+01	3.27E-01	2.90E-04	-9.94E-02
3.35E-06	2.14E+01	3.27E-01	2.90E-04	-9.92E-02
3.36E-06	2.14E+01	3.27E-01	2.90E-04	-9.89E-02
3.36E-06	2.14E+01	3.27E-01	2.90E-04	-9.86E-02
3.36E-06	2.14E+01	3.27E-01	2.90E-04	-9.83E-02
3.36E-06	2.14E+01	3.26E-01	2.90E-04	-9.80E-02
3.36E-06	2.14E+01	3.26E-01	2.90E-04	-9.77E-02
3.36E-06	2.14E+01	3.26E-01	2.90E-04	-9.75E-02
3.37E-06	2.14E+01	3.26E-01	2.90E-04	-9.61E-02
3.38E-06	2.14E+01	3.26E-01	2.90E-04	-9.45E-02
3.39E-06	2.14E+01	3.26E-01	2.90E-04	-9.27E-02
3.40E-06	2.14E+01	3.26E-01	2.90E-04	-9.09E-02
3.41E-06	2.14E+01	3.26E-01	2.90E-04	-8.88E-02
3.41E-06	2.14E+01	3.26E-01	2.90E-04	-8.67E-02
3.42E-06	2.14E+01	3.26E-01	2.89E-04	-8.44E-02
3.43E-06	2.14E+01	3.25E-01	2.89E-04	-8.04E-02
3.45E-06	2.14E+01	3.25E-01	2.89E-04	-7.61E-02
3.46E-06	2.14E+01	3.25E-01	2.89E-04	-7.15E-02
3.47E-06	2.14E+01	3.25E-01	2.89E-04	-6.67E-02
3.49E-06	2.14E+01	3.25E-01	2.89E-04	-6.16E-02
3.50E-06	2.14E+01	3.24E-01	2.88E-04	-5.61E-02
3.51E-06	2.14E+01	3.24E-01	2.88E-04	-5.04E-02
3.52E-06	2.14E+01	3.24E-01	2.88E-04	-4.64E-02
3.53E-06	2.14E+01	3.24E-01	2.88E-04	-4.23E-02
3.54E-06	2.14E+01	3.24E-01	2.88E-04	-3.81E-02
3.55E-06	2.14E+01	3.24E-01	2.88E-04	-3.39E-02
3.56E-06	2.14E+01	3.24E-01	2.88E-04	-2.96E-02
3.57E-06	2.14E+01	3.24E-01	2.88E-04	-2.52E-02
3.57E-06	2.14E+01	3.23E-01	2.87E-04	-2.08E-02
3.58E-06	2.14E+01	3.23E-01	2.87E-04	-1.95E-02
3.58E-06	2.14E+01	3.23E-01	2.87E-04	-1.82E-02
3.58E-06	2.14E+01	3.23E-01	2.87E-04	-1.69E-02
3.58E-06	2.14E+01	3.23E-01	2.87E-04	-1.56E-02
3.59E-06	2.14E+01	3.23E-01	2.87E-04	-1.43E-02
3.59E-06	2.14E+01	3.23E-01	2.87E-04	-1.30E-02
3.59E-06	2.14E+01	3.23E-01	2.87E-04	-1.17E-02
3.60E-06	2.14E+01	3.23E-01	2.87E-04	-1.01E-02
3.60E-06	2.14E+01	3.23E-01	2.87E-04	-8.48E-03
3.60E-06	2.14E+01	3.23E-01	2.87E-04	-6.88E-03
3.61E-06	2.14E+01	3.23E-01	2.87E-04	-5.27E-03
3.61E-06	2.14E+01	3.23E-01	2.87E-04	-3.66E-03
3.61E-06	2.14E+01	3.23E-01	2.87E-04	-2.05E-03
3.61E-06	2.14E+01	3.23E-01	2.87E-04	-4.44E-04
3.62E-06	2.14E+01	3.23E-01	2.87E-04	5.07E-04
3.62E-06	2.14E+01	3.23E-01	2.87E-04	1.46E-03
3.62E-06	2.14E+01	3.23E-01	2.87E-04	2.41E-03
3.62E-06	2.14E+01	3.23E-01	2.87E-04	3.36E-03
3.62E-06	2.14E+01	3.23E-01	2.87E-04	4.31E-03
3.63E-06	2.14E+01	3.23E-01	2.87E-04	5.26E-03
3.63E-06	2.14E+01	3.23E-01	2.87E-04	6.21E-03
3.63E-06	2.14E+01	3.23E-01	2.87E-04	8.83E-03
3.64E-06	2.14E+01	3.23E-01	2.87E-04	1.14E-02
3.64E-06	2.14E+01	3.22E-01	2.87E-04	1.41E-02
3.65E-06	2.14E+01	3.22E-01	2.87E-04	1.66E-02
3.65E-06	2.14E+01	3.22E-01	2.86E-04	1.92E-02
3.66E-06	2.14E+01	3.22E-01	2.86E-04	2.18E-02
3.66E-06	2.14E+01	3.22E-01	2.86E-04	2.44E-02
3.66E-06	2.14E+01	3.22E-01	2.86E-04	2.49E-02
3.67E-06	2.14E+01	3.22E-01	2.86E-04	2.56E-02
3.67E-06	2.14E+01	3.22E-01	2.86E-04	2.64E-02
3.67E-06	2.14E+01	3.22E-01	2.86E-04	2.72E-02
3.67E-06	2.14E+01	3.22E-01	2.86E-04	2.79E-02
3.67E-06	2.14E+01	3.22E-01	2.86E-04	2.87E-02
3.67E-06	2.14E+01	3.22E-01	2.86E-04	2.95E-02
3.68E-06	2.14E+01	3.22E-01	2.86E-04	3.02E-02
3.68E-06	2.14E+01	3.22E-01	2.86E-04	3.12E-02
3.68E-06	2.14E+01	3.22E-01	2.86E-04	3.22E-02
3.68E-06	2.14E+01	3.22E-01	2.86E-04	3.27E-02
3.68E-06	2.14E+01	3.22E-01	2.86E-04	3.31E-02
3.68E-06	2.14E+01	3.22E-01	2.86E-04	3.36E-02
3.68E-06	2.14E+01	3.22E-01	2.86E-04	3.41E-02
3.68E-06	2.14E+01	3.22E-01	2.86E-04	3.46E-02
3.69E-06	2.14E+01	3.22E-01	2.86E-04	3.51E-02
3.69E-06	2.14E+01	3.22E-01	2.86E-04	3.55E-02
3.69E-06	2.14E+01	3.22E-01	2.86E-04	3.60E-02
3.69E-06	2.14E+01	3.22E-01	2.86E-04	3.65E-02
3.69E-06	2.14E+01	3.22E-01	2.86E-04	3.70E-02
3.69E-06	2.14E+01	3.22E-01	2.86E-04	3.74E-02
3.69E-06	2.14E+01	3.22E-01	2.86E-04	3.79E-02
3.69E-06	2.14E+01	3.22E-01	2.86E-04	3.84E-02
3.69E-06	2.14E+01	3.22E-01	2.86E-04	3.88E-02
3.69E-06	2.14E+01	3.22E-01	2.86E-04	3.93E-02
3.70E-06	2.14E+01	3.22E-01	2.86E-04	3.98E-02
3.70E-06	2.14E+01	3.22E-01	2.86E-04	4.03E-02
3.70E-06	2.14E+01	3.22E-01	2.86E-04	4.07E-02
3.70E-06	2.14E+01	3.22E-01	2.86E-04	4.12E-02
3.70E-06	2.14E+01	3.22E-01	2.86E-04	4.16E-02
3.70E-06	2.14E+01	3.22E-01	2.86E-04	4.21E-02
3.70E-06	2.14E+01	3.22E-01	2.86E-04	4.26E-02
3.70E-06	2.14E+01	3.22E-01	2.86E-04	4.30E-02
3.70E-06	2.14E+01	3.22E-01	2.86E-04	4.35E-02
3.70E-06	2.14E+01	3.22E-01	2.86E-04	4.39E-02
3.71E-06	2.14E+01	3.22E-01	2.86E-04	4.44E-02
3.71E-06	2.14E+01	3.22E-01	2.86E-04	4.49E-02
3.71E-06	2.14E+01	3.22E-01	2.86E-04	4.53E-02
3.71E-06	2.14E+01	3.22E-01	2.86E-04	4.58E-02
3.71E-06	2.14E+01	3.22E-01	2.86E-04	4.62E-02
3.71E-06	2.14E+01	3.22E-01	2.86E-04	4.67E-02
3.71E-06	2.14E+01	3.21E-01	2.86E-04	4.71E-02
3.71E-06	2.14E+01	3.21E-01	2.86E-04	4.76E-02
3.71E-06	2.14E+01	3.22E-01	2.86E-04	4.80E-02
3.71E-06	2.14E+01	3.22E-01	2.86E-04	4.85E-02
3.72E-06	2.14E+01	3.22E-01	2.86E-04	4.89E-02
3.72E-06	2.14E+01	3.22E-01	2.86E-04	4.93E-02
3.72E-06	2.14E+01	3.22E-01	2.86E-04	4.98E-02
3.72E-06	2.14E+01	3.22E-01	2.86E-04	5.02E-02
3.72E-06	2.14E+01	3.22E-01	2.86E-04	5.07E-02
3.72E-06	2.14E+01	3.22E-01	2.86E-04	5.11E-02
3.72E-06	2.14E+01	3.22E-01	2.86E-04	5.15E-02
3.72E-06	2.14E+01	3.22E-01	2.86E-04	5.20E-02
3.72E-06	2.14E+01	3.22E-01	2.86E-04	5.24E-02
3.72E-06	2.14E+01	3.23E-01	2.87E-04	5.28E-02
3.73E-06	2.14E+01	3.23E-01	2.87E-04	5.33E-02
3.73E-06	2.14E+01	3.23E-01	2.87E-04	5.37E-02
3.73E-06	2.14E+01	3.24E-01	2.88E-04	5.41E-02
3.73E-06	2.14E+01	3.24E-01	2.88E-04	5.45E-02
3.73E-06	2.14E+01	3.25E-01	2.89E-04	5.50E-02
3.73E-06	2.14E+01	3.26E-01	2.90E-04	5.54E-02
3.73E-06	2.14E+01	3.28E-01	2.92E-04	5.62E-02
3.73E-06	2.14E+01	3.31E-01	2.94E-04	5.71E-02
3.74E-06	2.14E+01	3.32E-01	2.95E-04	5.75E-02
3.74E-06	2.14E+01	3.34E-01	2.97E-04	5.79E-02
3.74E-06	2.14E+01	3.36E-01	2.98E-04	5.83E-02
3.74E-06	2.14E+01	3.38E-01	3.00E-04	5.87E-02
3.74E-06	2.14E+01	3.40E-01	3.02E-04	5.91E-02
3.74E-06	2.14E+01	3.42E-01	3.04E-04	5.95E-02
3.74E-06	2.14E+01	3.44E-01	3.05E-04	5.99E-02
3.74E-06	2.14E+01	3.46E-01	3.07E-04	6.04E-02
3.74E-06	2.14E+01	3.50E-01	3.11E-04	6.12E-02
3.75E-06	2.14E+01	3.55E-01	3.15E-04	6.20E-02
3.75E-06	2.14E+01	3.62E-01	3.21E-04	6.31E-02
3.75E-06	2.14E+01	3.66E-01	3.25E-04	6.39E-02
3.75E-06	2.14E+01	3.71E-01	3.29E-04	6.47E-02
3.76E-06	2.14E+01	3.75E-01	3.33E-04	6.55E-02
3.76E-06	2.14E+01	3.79E-01	3.37E-04	6.62E-02
3.76E-06	2.14E+01	3.84E-01	3.41E-04	6.70E-02
3.76E-06	2.14E+01	3.88E-01	3.45E-04	6.77E-02
3.76E-06	2.14E+01	3.92E-01	3.49E-04	6.85E-02
3.77E-06	2.14E+01	4.10E-01	3.65E-04	7.17E-02
3.78E-06	2.14E+01	4.27E-01	3.79E-04	7.47E-02
3.79E-06	2.14E+01	4.42E-01	3.93E-04	7.76E-02
3.80E-06	2.14E+01	4.56E-01	4.05E-04	8.04E-02
3.81E-06	2.14E+01	4.68E-01	4.16E-04	8.30E-02
3.82E-06	2.14E+01	4.79E-01	4.26E-04	8.54E-02
3.83E-06	2.14E+01	4.89E-01	4.35E-04	8.77E-02
3.83E-06	2.14E+01	4.92E-01	4.37E-04	8.85E-02
3.83E-06	2.14E+01	4.95E-01	4.40E-04	8.92E-02
3.83E-06	2.14E+01	4.98E-01	4.42E-04	8.99E-02
3.84E-06	2.14E+01	5.00E-01	4.45E-04	9.06E-02
3.84E-06	2.14E+01	5.03E-01	4.47E-04	9.13E-02
3.84E-06	2.14E+01	5.05E-01	4.49E-04	9.20E-02
3.85E-06	2.14E+01	5.07E-01	4.51E-04	9.26E-02
3.85E-06	2.14E+01	5.08E-01	4.51E-04	9.28E-02
3.85E-06	2.14E+01	5.08E-01	4.52E-04	9.30E-02
3.85E-06	2.14E+01	5.09E-01	4.53E-04	9.32E-02
3.85E-06	2.14E+01	5.10E-01	4.54E-04	9.36E-02
3.86E-06	2.14E+01	5.12E-01	4.55E-04	9.41E-02
3.86E-06	2.14E+01	5.13E-01	4.56E-04	9.44E-02
3.86E-06	2.14E+01	5.14E-01	4.57E-04	9.47E-02
3.86E-06	2.14E+01	5.14E-01	4.57E-04	9.50E-02
3.86E-06	2.14E+01	5.15E-01	4.58E-04	9.53E-02
3.86E-06	2.14E+01	5.16E-01	4.59E-04	9.56E-02
3.87E-06	2.14E+01	5.17E-01	4.59E-04	9.59E-02
3.87E-06	2.14E+01	5.17E-01	4.60E-04	9.61E-02
3.87E-06	2.14E+01	5.18E-01	4.61E-04	9.67E-02
3.87E-06	2.14E+01	5.19E-01	4.62E-04	9.71E-02
3.88E-06	2.14E+01	5.20E-01	4.62E-04	9.76E-02
3.88E-06	2.14E+01	5.21E-01	4.63E-04	9.81E-02
3.88E-06	2.14E+01	5.22E-01	4.64E-04	9.85E-02
3.89E-06	2.14E+01	5.22E-01	4.64E-04	9.89E-02
3.89E-06	2.14E+01	5.23E-01	4.65E-04	9.92E-02
3.89E-06	2.14E+01	5.23E-01	4.65E-04	9.94E-02
3.90E-06	2.14E+01	5.23E-01	4.65E-04	9.96E-02
3.90E-06	2.14E+01	5.23E-01	4.65E-04	9.98E-02
3.90E-06	2.14E+01	5.23E-01	4.65E-04	1.00E-01
3.90E-06	2.14E+01	5.23E-01	4.65E-04	1.00E-01
3.90E-06	2.14E+01	5.23E-01	4.65E-04	1.00E-01
3.90E-06	2.14E+01	5.23E-01	4.65E-04	1.00E-01
3.90E-06	2.14E+01	5.23E-01	4.65E-04	1.00E-01
3.91E-06	2.14E+01	5.23E-01	4.65E-04	1.00E-01
3.91E-06	2.14E+01	5.24E-01	4.65E-04	1.01E-01
3.91E-06	2.14E+01	5.24E-01	4.65E-04	1.01E-01
3.91E-06	2.14E+01	5.24E-01	4.65E-04	1.01E-01
3.91E-06	2.14E+01	5.24E-01	4.65E-04	1.01E-01
3.91E-06	2.14E+01	5.24E-01	4.65E-04	1.01E-01
3.91E-06	2.14E+01	5.24E-01	4.65E-04	1.01E-01
3.91E-06	2.14E+01	5.24E-01	4.65E-04	1.01E-01
3.91E-06	2.14E+01	5.24E-01	4.65E-04	1.01E-01
3.91E-06	2.14E+01	5.24E-01	4.65E-04	1.01E-01
3.92E-06	2.14E+01	5.24E-01	4.65E-04	1.01E-01
3.92E-06	2.14E+01	5.24E-01	4.65E-04	1.01E-01
[truncated: 63,537 more rows]
