# Supplementary material for: A priority based energy harvesting scheme for charging embedded sensor nodes in wireless body area networks
Source: PLoS One. 2019 Apr 22;14(4):e0214716. doi: 10.1371/journal.pone.0214716 (PMC6476470; doi:10.1371/journal.pone.0214716)
Supplement: S2 Dataset — The source and load side rating are generated using the single MOSFET driver circuit. Parameters in Table 1 are used to create this dataset. This dataset is applied to generate Fig 3. (CSV) [file pone.0214716.s002.csv]

Saturating Class - C (Single MOSFET) Driver Circuit Generated Data Set
time	V(l11)	V(load)	I(Rload2)	I(Vsource)
0.00E+00	0.00E+00	0.00E+00	0.00E+00	2.14E+01
1.00E-14	1.61E+01	-1.54E-38	-1.37E-41	-6.83E+02
2.00E-14	2.14E+01	-6.18E-38	-5.49E-41	-9.17E+02
3.61E-13	2.14E+01	1.36E-31	1.20E-34	-8.99E+02
7.03E-13	2.14E+01	4.35E-32	3.86E-35	-8.79E+02
1.04E-12	2.14E+01	-2.76E-31	-2.45E-34	-8.57E+02
1.39E-12	2.14E+01	-8.23E-31	-7.32E-34	-8.33E+02
1.73E-12	2.14E+01	-1.60E-30	-1.42E-33	-8.08E+02
2.07E-12	2.14E+01	-2.60E-30	-2.31E-33	-7.80E+02
2.41E-12	2.14E+01	-3.83E-30	-3.40E-33	-7.50E+02
3.88E-12	2.14E+01	-1.98E-29	-1.76E-32	-6.21E+02
5.84E-12	2.14E+01	-8.20E-29	-7.29E-32	-4.57E+02
8.17E-12	2.14E+01	-2.73E-28	-2.43E-31	-3.00E+02
1.12E-11	2.14E+01	-8.28E-28	-7.36E-31	-1.66E+02
1.47E-11	2.14E+01	-2.13E-27	-1.90E-30	-7.84E+01
1.84E-11	2.14E+01	-4.71E-27	-4.19E-30	-3.49E+01
2.31E-11	2.14E+01	-1.06E-26	-9.39E-30	-1.32E+01
2.93E-11	2.14E+01	-2.42E-26	-2.15E-29	-3.78E+00
3.77E-11	2.14E+01	-5.79E-26	-5.15E-29	-7.10E-01
4.97E-11	2.14E+01	-1.52E-25	-1.35E-28	-7.77E-02
6.96E-11	2.14E+01	-5.05E-25	-4.48E-28	-2.56E-02
1.09E-10	2.14E+01	-2.44E-24	-2.17E-27	-2.74E-02
1.89E-10	2.14E+01	-1.49E-23	-1.33E-26	-2.48E-02
3.48E-10	2.14E+01	-1.04E-22	-9.22E-26	-2.09E-02
6.65E-10	2.14E+01	-7.74E-22	-6.88E-25	-1.32E-02
1.30E-09	2.14E+01	-5.21E-21	-4.63E-24	6.97E-04
2.30E-09	2.14E+01	-2.26E-20	-2.01E-23	1.99E-02
3.30E-09	2.14E+01	-5.85E-20	-5.20E-23	3.63E-02
4.30E-09	2.14E+01	-1.22E-19	-1.08E-22	5.02E-02
5.30E-09	2.14E+01	-2.21E-19	-1.97E-22	6.19E-02
6.30E-09	2.14E+01	-3.61E-19	-3.21E-22	-2.56E-02
7.01E-09	2.14E+01	-4.86E-19	-4.32E-22	-9.26E-01
7.36E-09	2.14E+01	-5.58E-19	-4.96E-22	-2.81E+00
7.63E-09	2.14E+01	-6.23E-19	-5.54E-22	-5.97E+00
8.01E-09	2.14E+01	-7.20E-19	-6.40E-22	-1.21E+01
8.36E-09	2.14E+01	-8.20E-19	-7.29E-22	-1.93E+01
8.89E-09	2.14E+01	-9.87E-19	-8.77E-22	-3.18E+01
9.38E-09	2.14E+01	-1.17E-18	-1.04E-21	-4.42E+01
1.00E-08	2.14E+01	-1.43E-18	-1.27E-21	-6.03E+01
1.02E-08	2.14E+01	-1.52E-18	-1.35E-21	-6.42E+01
1.04E-08	2.14E+01	-1.66E-18	-1.47E-21	-6.79E+01
1.08E-08	2.14E+01	-1.91E-18	-1.70E-21	-6.99E+01
1.12E-08	2.14E+01	-2.13E-18	-1.90E-21	-6.71E+01
1.15E-08	2.14E+01	-2.38E-18	-2.12E-21	-6.12E+01
1.17E-08	2.14E+01	-2.66E-18	-2.36E-21	-5.50E+01
1.21E-08	2.14E+01	-3.01E-18	-2.68E-21	-4.94E+01
1.26E-08	2.14E+01	-3.75E-18	-3.33E-21	-4.24E+01
1.33E-08	2.14E+01	-5.26E-18	-4.68E-21	-3.23E+01
1.41E-08	2.14E+01	-7.14E-18	-6.34E-21	-2.14E+01
1.47E-08	2.14E+01	-9.30E-18	-8.27E-21	-1.30E+01
1.54E-08	2.14E+01	-1.22E-17	-1.08E-20	-7.07E+00
1.58E-08	2.14E+01	-1.45E-17	-1.29E-20	-4.54E+00
1.62E-08	2.14E+01	-1.71E-17	-1.52E-20	-3.05E+00
1.66E-08	2.14E+01	-2.01E-17	-1.79E-20	-2.06E+00
1.71E-08	2.14E+01	-2.40E-17	-2.14E-20	-1.32E+00
1.75E-08	2.14E+01	-2.79E-17	-2.48E-20	-9.04E-01
1.80E-08	2.14E+01	-3.27E-17	-2.91E-20	-6.16E-01
1.85E-08	2.14E+01	-3.79E-17	-3.37E-20	-4.45E-01
1.89E-08	2.14E+01	-4.42E-17	-3.93E-20	-3.30E-01
1.94E-08	2.14E+01	-5.12E-17	-4.55E-20	-2.62E-01
2.00E-08	2.14E+01	-6.05E-17	-5.38E-20	-2.16E-01
2.06E-08	2.14E+01	-7.15E-17	-6.36E-20	-1.91E-01
2.13E-08	2.14E+01	-8.67E-17	-7.71E-20	-1.79E-01
2.23E-08	2.14E+01	-1.12E-16	-9.92E-20	-1.75E-01
2.32E-08	2.14E+01	-1.38E-16	-1.23E-19	-1.78E-01
2.42E-08	2.14E+01	-1.72E-16	-1.53E-19	-1.84E-01
2.52E-08	2.14E+01	-2.11E-16	-1.87E-19	-1.92E-01
2.62E-08	2.14E+01	-2.56E-16	-2.27E-19	-2.01E-01
2.72E-08	2.14E+01	-3.07E-16	-2.72E-19	-2.10E-01
2.82E-08	2.14E+01	-3.64E-16	-3.23E-19	-2.20E-01
2.92E-08	2.14E+01	-4.28E-16	-3.81E-19	-2.30E-01
3.02E-08	2.14E+01	-5.00E-16	-4.44E-19	-2.40E-01
3.12E-08	2.14E+01	-5.79E-16	-5.15E-19	-2.51E-01
3.22E-08	2.14E+01	-6.67E-16	-5.93E-19	-2.62E-01
3.32E-08	2.14E+01	-7.62E-16	-6.78E-19	-2.73E-01
3.42E-08	2.14E+01	-8.67E-16	-7.71E-19	-2.84E-01
3.52E-08	2.14E+01	-9.81E-16	-8.72E-19	-2.95E-01
3.62E-08	2.14E+01	-1.10E-15	-9.82E-19	-3.06E-01
3.72E-08	2.14E+01	-1.24E-15	-1.10E-18	-3.18E-01
3.82E-08	2.14E+01	-1.38E-15	-1.23E-18	-3.29E-01
3.92E-08	2.14E+01	-1.54E-15	-1.37E-18	-3.41E-01
4.02E-08	2.14E+01	-1.70E-15	-1.51E-18	-3.53E-01
4.12E-08	2.14E+01	-1.88E-15	-1.67E-18	-3.65E-01
4.22E-08	2.14E+01	-2.07E-15	-1.84E-18	-3.77E-01
4.32E-08	2.14E+01	-2.27E-15	-2.02E-18	-3.89E-01
4.42E-08	2.14E+01	-2.49E-15	-2.21E-18	-4.01E-01
4.52E-08	2.14E+01	-2.71E-15	-2.41E-18	-4.13E-01
4.62E-08	2.14E+01	-2.95E-15	-2.63E-18	-4.25E-01
4.72E-08	2.14E+01	-3.21E-15	-2.85E-18	-4.37E-01
4.82E-08	2.14E+01	-3.48E-15	-3.09E-18	-4.49E-01
4.92E-08	2.14E+01	-3.76E-15	-3.34E-18	-4.61E-01
5.02E-08	2.14E+01	-4.06E-15	-3.61E-18	-4.73E-01
5.12E-08	2.14E+01	-4.37E-15	-3.88E-18	-4.85E-01
5.22E-08	2.14E+01	-4.70E-15	-4.18E-18	-4.98E-01
5.32E-08	2.14E+01	-5.04E-15	-4.48E-18	-5.10E-01
5.42E-08	2.14E+01	-5.40E-15	-4.80E-18	-5.22E-01
5.52E-08	2.14E+01	-5.78E-15	-5.14E-18	-5.34E-01
5.62E-08	2.14E+01	-6.17E-15	-5.48E-18	-5.46E-01
5.72E-08	2.14E+01	-6.58E-15	-5.85E-18	-5.59E-01
5.82E-08	2.14E+01	-7.01E-15	-6.23E-18	-5.71E-01
5.92E-08	2.14E+01	-7.45E-15	-6.63E-18	-5.83E-01
6.02E-08	2.14E+01	-7.92E-15	-7.04E-18	-5.95E-01
6.12E-08	2.14E+01	-8.40E-15	-7.47E-18	-6.08E-01
6.22E-08	2.14E+01	-8.90E-15	-7.91E-18	-6.20E-01
6.32E-08	2.14E+01	-9.42E-15	-8.37E-18	-6.32E-01
6.42E-08	2.14E+01	-9.96E-15	-8.85E-18	-6.45E-01
6.52E-08	2.14E+01	-1.05E-14	-9.35E-18	-6.57E-01
6.62E-08	2.14E+01	-1.11E-14	-9.86E-18	-6.69E-01
6.72E-08	2.14E+01	-1.17E-14	-1.04E-17	-6.81E-01
6.82E-08	2.14E+01	-1.23E-14	-1.09E-17	-6.94E-01
6.92E-08	2.14E+01	-1.30E-14	-1.15E-17	-7.06E-01
7.02E-08	2.14E+01	-1.36E-14	-1.21E-17	-7.18E-01
7.12E-08	2.14E+01	-1.43E-14	-1.27E-17	-7.31E-01
7.22E-08	2.14E+01	-1.50E-14	-1.33E-17	-7.43E-01
7.32E-08	2.14E+01	-1.57E-14	-1.40E-17	-7.55E-01
7.42E-08	2.14E+01	-1.65E-14	-1.46E-17	-7.67E-01
7.52E-08	2.14E+01	-1.72E-14	-1.53E-17	-7.80E-01
7.62E-08	2.14E+01	-1.80E-14	-1.60E-17	-7.92E-01
7.72E-08	2.14E+01	-1.89E-14	-1.68E-17	-8.04E-01
7.82E-08	2.14E+01	-1.97E-14	-1.75E-17	-8.17E-01
7.92E-08	2.14E+01	-2.06E-14	-1.83E-17	-8.29E-01
8.02E-08	2.14E+01	-2.14E-14	-1.91E-17	-8.41E-01
8.12E-08	2.14E+01	-2.24E-14	-1.99E-17	-8.54E-01
8.22E-08	2.14E+01	-2.33E-14	-2.07E-17	-8.66E-01
8.32E-08	2.14E+01	-2.43E-14	-2.16E-17	-8.78E-01
8.42E-08	2.14E+01	-2.52E-14	-2.24E-17	-8.90E-01
8.52E-08	2.14E+01	-2.63E-14	-2.33E-17	-9.03E-01
8.62E-08	2.14E+01	-2.73E-14	-2.43E-17	-9.15E-01
8.72E-08	2.14E+01	-2.83E-14	-2.52E-17	-9.27E-01
8.82E-08	2.14E+01	-2.94E-14	-2.62E-17	-9.40E-01
8.92E-08	2.14E+01	-3.06E-14	-2.72E-17	-9.52E-01
9.12E-08	2.14E+01	-3.29E-14	-2.92E-17	-9.76E-01
9.32E-08	2.14E+01	-3.53E-14	-3.13E-17	-1.00E+00
9.62E-08	2.14E+01	-3.91E-14	-3.47E-17	-1.04E+00
9.92E-08	2.14E+01	-4.32E-14	-3.84E-17	-1.07E+00
1.01E-07	2.14E+01	-4.52E-14	-4.01E-17	-1.09E+00
1.02E-07	2.14E+01	-4.72E-14	-4.20E-17	-1.11E+00
1.03E-07	2.14E+01	-4.93E-14	-4.38E-17	-1.13E+00
1.05E-07	2.14E+01	-5.15E-14	-4.58E-17	-1.14E+00
1.06E-07	2.14E+01	-5.37E-14	-4.77E-17	-1.16E+00
1.08E-07	2.14E+01	-5.60E-14	-4.98E-17	-1.18E+00
1.09E-07	2.14E+01	-5.83E-14	-5.18E-17	-1.20E+00
1.10E-07	2.14E+01	-6.00E-14	-5.33E-17	-1.20E+00
1.10E-07	2.14E+01	-6.02E-14	-5.35E-17	-1.22E+00
1.10E-07	2.14E+01	-6.05E-14	-5.38E-17	-1.25E+00
1.11E-07	2.14E+01	-6.12E-14	-5.44E-17	-1.29E+00
1.12E-07	2.14E+01	-6.26E-14	-5.57E-17	-1.32E+00
1.12E-07	2.14E+01	-6.44E-14	-5.72E-17	-1.35E+00
1.13E-07	2.14E+01	-6.62E-14	-5.88E-17	-1.35E+00
1.14E-07	2.14E+01	-6.80E-14	-6.05E-17	-1.35E+00
1.15E-07	2.14E+01	-6.99E-14	-6.21E-17	-1.35E+00
1.16E-07	2.14E+01	-7.18E-14	-6.38E-17	-1.36E+00
1.17E-07	2.14E+01	-7.37E-14	-6.55E-17	-1.36E+00
1.18E-07	2.14E+01	-7.57E-14	-6.73E-17	-1.36E+00
1.19E-07	2.14E+01	-7.68E-14	-6.82E-17	-1.36E+00
1.20E-07	2.14E+01	-7.88E-14	-7.00E-17	-1.36E+00
1.20E-07	2.14E+01	-7.90E-14	-7.02E-17	-1.35E+00
1.20E-07	2.14E+01	-7.94E-14	-7.06E-17	-1.33E+00
1.21E-07	2.14E+01	-8.02E-14	-7.13E-17	-1.29E+00
1.22E-07	2.14E+01	-8.19E-14	-7.28E-17	-1.24E+00
1.22E-07	2.14E+01	-8.34E-14	-7.41E-17	-1.20E+00
1.23E-07	2.14E+01	-8.55E-14	-7.60E-17	-1.09E+00
1.24E-07	2.14E+01	-8.71E-14	-7.74E-17	-8.99E-01
1.25E-07	2.14E+01	-8.88E-14	-7.89E-17	-6.34E-01
1.25E-07	2.14E+01	-9.04E-14	-8.03E-17	-5.05E-01
1.26E-07	2.14E+01	-9.22E-14	-8.20E-17	-4.67E-01
1.27E-07	2.14E+01	-9.42E-14	-8.37E-17	-4.32E-01
1.28E-07	2.14E+01	-9.65E-14	-8.58E-17	-3.95E-01
1.29E-07	2.14E+01	-9.88E-14	-8.78E-17	-3.61E-01
1.30E-07	2.14E+01	-1.01E-13	-8.99E-17	-3.31E-01
1.31E-07	2.14E+01	-1.04E-13	-9.21E-17	-3.03E-01
1.32E-07	2.14E+01	-1.06E-13	-9.42E-17	-2.76E-01
1.33E-07	2.14E+01	-1.08E-13	-9.64E-17	-2.50E-01
1.34E-07	2.14E+01	-1.11E-13	-9.86E-17	-2.24E-01
1.35E-07	2.14E+01	-1.13E-13	-1.01E-16	-2.00E-01
1.36E-07	2.14E+01	-1.16E-13	-1.03E-16	-1.76E-01
1.37E-07	2.14E+01	-1.19E-13	-1.05E-16	-1.55E-01
1.38E-07	2.14E+01	-1.21E-13	-1.08E-16	-1.36E-01
1.39E-07	2.14E+01	-1.24E-13	-1.10E-16	-1.20E-01
1.40E-07	2.14E+01	-1.27E-13	-1.13E-16	-1.07E-01
1.41E-07	2.14E+01	-1.29E-13	-1.15E-16	-9.68E-02
1.42E-07	2.14E+01	-1.32E-13	-1.17E-16	-8.84E-02
1.43E-07	2.14E+01	-1.35E-13	-1.20E-16	-8.17E-02
1.44E-07	2.14E+01	-1.38E-13	-1.23E-16	-7.61E-02
1.45E-07	2.14E+01	-1.41E-13	-1.25E-16	-7.16E-02
1.46E-07	2.14E+01	-1.44E-13	-1.28E-16	-6.79E-02
1.47E-07	2.14E+01	-1.47E-13	-1.30E-16	-6.48E-02
1.48E-07	2.14E+01	-1.50E-13	-1.33E-16	-6.21E-02
1.49E-07	2.14E+01	-1.53E-13	-1.36E-16	-5.99E-02
1.50E-07	2.14E+01	-1.56E-13	-1.38E-16	-5.80E-02
1.51E-07	2.14E+01	-1.59E-13	-1.41E-16	-5.63E-02
1.52E-07	2.14E+01	-1.62E-13	-1.44E-16	-5.48E-02
1.53E-07	2.14E+01	-1.65E-13	-1.47E-16	-5.36E-02
1.54E-07	2.14E+01	-1.68E-13	-1.50E-16	-5.25E-02
1.55E-07	2.14E+01	-1.72E-13	-1.53E-16	-5.15E-02
1.56E-07	2.14E+01	-1.75E-13	-1.55E-16	-5.06E-02
1.57E-07	2.14E+01	-1.78E-13	-1.58E-16	-4.98E-02
1.58E-07	2.14E+01	-1.82E-13	-1.61E-16	-4.91E-02
1.59E-07	2.14E+01	-1.85E-13	-1.64E-16	-4.84E-02
1.60E-07	2.14E+01	-1.88E-13	-1.68E-16	-4.78E-02
1.61E-07	2.14E+01	-1.92E-13	-1.71E-16	-4.72E-02
1.62E-07	2.14E+01	-1.95E-13	-1.74E-16	-4.67E-02
1.63E-07	2.14E+01	-1.99E-13	-1.77E-16	-4.63E-02
1.65E-07	2.14E+01	-2.06E-13	-1.83E-16	-4.54E-02
1.67E-07	2.14E+01	-2.14E-13	-1.90E-16	-4.47E-02
1.69E-07	2.14E+01	-2.21E-13	-1.97E-16	-4.40E-02
1.72E-07	2.14E+01	-2.33E-13	-2.07E-16	-4.31E-02
1.75E-07	2.14E+01	-2.45E-13	-2.17E-16	-4.24E-02
1.78E-07	2.14E+01	-2.55E-13	-2.27E-16	-4.18E-02
1.80E-07	2.14E+01	-2.66E-13	-2.36E-16	-4.13E-02
1.83E-07	2.14E+01	-2.77E-13	-2.46E-16	-4.08E-02
1.85E-07	2.14E+01	-2.88E-13	-2.56E-16	-4.03E-02
1.88E-07	2.14E+01	-3.00E-13	-2.66E-16	-3.99E-02
1.91E-07	2.14E+01	-3.12E-13	-2.77E-16	-3.95E-02
1.93E-07	2.14E+01	-3.24E-13	-2.88E-16	-3.92E-02
1.99E-07	2.14E+01	-3.54E-13	-3.14E-16	-3.84E-02
2.05E-07	2.14E+01	-3.85E-13	-3.42E-16	-3.77E-02
2.12E-07	2.14E+01	-4.18E-13	-3.71E-16	-3.71E-02
2.18E-07	2.14E+01	-4.52E-13	-4.02E-16	-3.65E-02
2.24E-07	2.14E+01	-4.88E-13	-4.33E-16	-3.60E-02
2.30E-07	2.14E+01	-5.25E-13	-4.66E-16	-3.55E-02
2.36E-07	2.14E+01	-5.63E-13	-5.01E-16	-3.50E-02
2.49E-07	2.14E+01	-6.49E-13	-5.77E-16	-3.40E-02
2.50E-07	2.14E+01	-6.56E-13	-5.83E-16	-3.39E-02
2.60E-07	2.14E+01	-7.27E-13	-6.46E-16	-3.32E-02
2.70E-07	2.14E+01	-8.00E-13	-7.11E-16	-3.24E-02
2.80E-07	2.14E+01	-8.76E-13	-7.78E-16	-3.16E-02
2.90E-07	2.14E+01	-9.54E-13	-8.48E-16	-3.08E-02
3.00E-07	2.14E+01	-1.03E-12	-9.19E-16	-2.99E-02
3.10E-07	2.14E+01	-1.12E-12	-9.93E-16	-2.90E-02
3.20E-07	2.14E+01	-1.20E-12	-1.07E-15	-2.81E-02
3.24E-07	2.14E+01	-1.23E-12	-1.10E-15	-2.77E-02
3.27E-07	2.14E+01	-1.26E-12	-1.12E-15	-2.73E-02
3.31E-07	2.14E+01	-1.29E-12	-1.15E-15	-2.70E-02
3.34E-07	2.14E+01	-1.32E-12	-1.18E-15	-2.66E-02
3.38E-07	2.14E+01	-1.36E-12	-1.21E-15	-2.62E-02
3.42E-07	2.14E+01	-1.39E-12	-1.23E-15	-2.59E-02
3.45E-07	2.14E+01	-1.42E-12	-1.26E-15	-2.55E-02
3.46E-07	2.14E+01	-1.43E-12	-1.27E-15	-2.54E-02
3.48E-07	2.14E+01	-1.44E-12	-1.28E-15	-2.52E-02
3.53E-07	2.14E+01	-1.49E-12	-1.32E-15	-2.46E-02
3.58E-07	2.14E+01	-1.53E-12	-1.36E-15	-2.41E-02
3.63E-07	2.14E+01	-1.57E-12	-1.39E-15	-2.35E-02
3.68E-07	2.14E+01	-1.61E-12	-1.43E-15	-2.29E-02
3.72E-07	2.14E+01	-1.65E-12	-1.47E-15	-2.24E-02
3.77E-07	2.14E+01	-1.69E-12	-1.50E-15	-2.18E-02
3.82E-07	2.14E+01	-1.73E-12	-1.54E-15	-2.12E-02
3.91E-07	2.14E+01	-1.81E-12	-1.61E-15	-2.00E-02
4.00E-07	2.14E+01	-1.88E-12	-1.67E-15	-1.89E-02
4.09E-07	2.14E+01	-1.95E-12	-1.73E-15	-1.77E-02
4.18E-07	2.14E+01	-2.01E-12	-1.79E-15	-1.65E-02
4.26E-07	2.14E+01	-2.07E-12	-1.84E-15	-1.53E-02
4.35E-07	2.14E+01	-2.13E-12	-1.90E-15	-1.40E-02
4.44E-07	2.14E+01	-2.19E-12	-1.95E-15	-1.27E-02
4.53E-07	2.14E+01	-2.24E-12	-1.99E-15	-1.14E-02
4.62E-07	2.14E+01	-2.29E-12	-2.04E-15	-1.00E-02
4.71E-07	2.14E+01	-2.33E-12	-2.07E-15	-8.70E-03
4.80E-07	2.14E+01	-2.37E-12	-2.11E-15	-7.34E-03
4.88E-07	2.14E+01	-2.40E-12	-2.13E-15	-5.97E-03
4.97E-07	2.14E+01	-2.42E-12	-2.16E-15	-4.58E-03
5.06E-07	2.14E+01	-2.44E-12	-2.17E-15	-3.18E-03
5.08E-07	2.14E+01	-2.45E-12	-2.18E-15	-2.86E-03
5.10E-07	2.14E+01	-2.45E-12	-2.18E-15	-2.55E-03
5.12E-07	2.14E+01	-2.45E-12	-2.18E-15	-2.23E-03
5.14E-07	2.14E+01	-2.45E-12	-2.18E-15	-1.92E-03
5.16E-07	2.14E+01	-2.46E-12	-2.18E-15	-1.60E-03
5.18E-07	2.14E+01	-2.46E-12	-2.18E-15	-1.28E-03
5.20E-07	2.14E+01	-2.46E-12	-2.19E-15	-9.66E-04
5.23E-07	2.14E+01	-2.46E-12	-2.19E-15	-4.91E-04
5.24E-07	2.14E+01	-2.46E-12	-2.19E-15	-3.10E-04
5.25E-07	2.14E+01	-2.46E-12	-2.18E-15	-1.29E-04
5.27E-07	2.14E+01	-2.46E-12	-2.18E-15	5.16E-05
5.28E-07	2.14E+01	-2.46E-12	-2.18E-15	2.32E-04
5.29E-07	2.14E+01	-2.46E-12	-2.18E-15	4.13E-04
5.30E-07	2.14E+01	-2.45E-12	-2.18E-15	5.94E-04
5.31E-07	2.14E+01	-2.45E-12	-2.18E-15	7.75E-04
5.34E-07	2.14E+01	-2.45E-12	-2.18E-15	1.18E-03
5.36E-07	2.14E+01	-2.45E-12	-2.17E-15	1.59E-03
5.39E-07	2.14E+01	-2.44E-12	-2.17E-15	1.99E-03
5.41E-07	2.14E+01	-2.43E-12	-2.16E-15	2.40E-03
5.44E-07	2.14E+01	-2.42E-12	-2.15E-15	2.81E-03
5.47E-07	2.14E+01	-2.41E-12	-2.14E-15	3.21E-03
5.49E-07	2.14E+01	-2.40E-12	-2.13E-15	3.62E-03
5.50E-07	2.14E+01	-2.40E-12	-2.13E-15	3.77E-03
5.59E-07	2.14E+01	-2.85E-12	-2.53E-15	5.19E-03
5.68E-07	2.14E+01	-2.85E-12	-2.53E-15	6.59E-03
5.77E-07	2.14E+01	-2.38E-12	-2.12E-15	7.97E-03
5.86E-07	2.14E+01	-1.46E-12	-1.29E-15	9.33E-03
5.95E-07	2.14E+01	-7.15E-14	-6.35E-17	1.07E-02
6.04E-07	2.14E+01	1.77E-12	1.58E-15	1.20E-02
6.13E-07	2.14E+01	4.08E-12	3.62E-15	1.33E-02
6.25E-07	2.14E+01	-3.57E-10	-3.17E-13	1.51E-02
6.37E-07	2.14E+01	-4.18E-10	-3.71E-13	1.67E-02
6.50E-07	2.14E+01	-1.78E-10	-1.58E-13	1.84E-02
6.62E-07	2.14E+01	3.62E-10	3.22E-13	1.99E-02
6.74E-07	2.14E+01	1.20E-09	1.07E-12	2.14E-02
6.86E-07	2.14E+01	2.34E-09	2.08E-12	2.29E-02
6.98E-07	2.14E+01	3.78E-09	3.36E-12	2.42E-02
7.06E-07	2.14E+01	4.17E-09	3.70E-12	2.50E-02
7.13E-07	2.14E+01	7.66E-09	6.81E-12	2.58E-02
7.20E-07	2.14E+01	1.43E-08	1.27E-11	2.65E-02
7.28E-07	2.14E+01	2.40E-08	2.13E-11	2.73E-02
7.35E-07	2.14E+01	3.68E-08	3.27E-11	2.80E-02
7.43E-07	2.14E+01	5.27E-08	4.68E-11	2.86E-02
7.50E-07	2.14E+01	7.17E-08	6.37E-11	2.93E-02
7.55E-07	2.14E+01	8.90E-08	7.91E-11	2.97E-02
7.60E-07	2.14E+01	1.09E-07	9.73E-11	3.01E-02
7.65E-07	2.14E+01	1.33E-07	1.18E-10	3.05E-02
7.70E-07	2.14E+01	1.60E-07	1.42E-10	3.09E-02
7.74E-07	2.14E+01	1.90E-07	1.69E-10	3.12E-02
7.79E-07	2.14E+01	2.23E-07	1.99E-10	3.16E-02
7.84E-07	2.14E+01	2.60E-07	2.31E-10	3.19E-02
7.87E-07	2.14E+01	2.84E-07	2.53E-10	3.22E-02
7.90E-07	2.14E+01	3.09E-07	2.75E-10	3.24E-02
7.93E-07	2.14E+01	3.34E-07	2.97E-10	3.26E-02
7.96E-07	2.14E+01	3.60E-07	3.20E-10	3.28E-02
7.99E-07	2.14E+01	3.87E-07	3.44E-10	3.30E-02
8.02E-07	2.14E+01	4.14E-07	3.68E-10	3.32E-02
8.05E-07	2.14E+01	4.41E-07	3.92E-10	3.34E-02
8.08E-07	2.14E+01	4.68E-07	4.16E-10	3.36E-02
8.13E-07	2.14E+01	5.12E-07	4.55E-10	3.39E-02
8.18E-07	2.14E+01	5.53E-07	4.91E-10	3.42E-02
8.22E-07	2.14E+01	5.91E-07	5.26E-10	3.46E-02
8.27E-07	2.14E+01	6.28E-07	5.58E-10	3.49E-02
8.32E-07	2.14E+01	6.61E-07	5.88E-10	3.53E-02
8.36E-07	2.14E+01	6.93E-07	6.16E-10	3.56E-02
8.41E-07	2.14E+01	7.22E-07	6.42E-10	3.60E-02
8.50E-07	2.14E+01	7.66E-07	6.81E-10	3.67E-02
8.55E-07	2.14E+01	7.86E-07	6.99E-10	3.71E-02
8.61E-07	2.14E+01	8.03E-07	7.14E-10	3.77E-02
8.66E-07	2.14E+01	8.17E-07	7.26E-10	3.83E-02
8.71E-07	2.14E+01	8.29E-07	7.37E-10	3.90E-02
8.77E-07	2.14E+01	8.37E-07	7.44E-10	3.98E-02
8.82E-07	2.14E+01	8.44E-07	7.50E-10	4.08E-02
8.87E-07	2.14E+01	8.47E-07	7.53E-10	4.18E-02
8.90E-07	2.14E+01	8.49E-07	7.54E-10	4.25E-02
8.93E-07	2.14E+01	8.50E-07	7.56E-10	4.33E-02
8.96E-07	2.14E+01	8.52E-07	7.57E-10	4.42E-02
8.99E-07	2.14E+01	8.53E-07	7.58E-10	4.54E-02
9.02E-07	2.14E+01	8.54E-07	7.59E-10	4.67E-02
9.05E-07	2.14E+01	8.54E-07	7.59E-10	4.81E-02
9.08E-07	2.14E+01	8.55E-07	7.60E-10	4.97E-02
9.10E-07	2.14E+01	8.55E-07	7.60E-10	5.09E-02
9.12E-07	2.14E+01	8.55E-07	7.60E-10	5.22E-02
9.14E-07	2.14E+01	8.55E-07	7.60E-10	5.38E-02
9.16E-07	2.14E+01	8.55E-07	7.60E-10	5.56E-02
9.17E-07	2.14E+01	8.56E-07	7.60E-10	5.76E-02
9.19E-07	2.14E+01	8.56E-07	7.61E-10	5.98E-02
9.21E-07	2.14E+01	8.56E-07	7.61E-10	6.22E-02
9.24E-07	2.14E+01	8.56E-07	7.61E-10	6.70E-02
9.27E-07	2.14E+01	8.56E-07	7.61E-10	7.29E-02
9.29E-07	2.14E+01	8.56E-07	7.61E-10	7.74E-02
9.30E-07	2.14E+01	8.56E-07	7.61E-10	7.98E-02
9.31E-07	2.14E+01	8.56E-07	7.61E-10	8.23E-02
9.32E-07	2.14E+01	8.56E-07	7.61E-10	8.49E-02
9.33E-07	2.14E+01	8.56E-07	7.61E-10	8.76E-02
9.34E-07	2.14E+01	8.56E-07	7.61E-10	9.05E-02
9.35E-07	2.14E+01	8.56E-07	7.61E-10	9.34E-02
9.36E-07	2.14E+01	8.56E-07	7.61E-10	9.66E-02
9.37E-07	2.14E+01	8.56E-07	7.61E-10	1.01E-01
9.38E-07	2.14E+01	8.56E-07	7.61E-10	1.15E-01
9.39E-07	2.14E+01	8.56E-07	7.60E-10	2.09E-01
9.40E-07	2.14E+01	8.56E-07	7.60E-10	4.67E-01
9.41E-07	2.14E+01	8.55E-07	7.60E-10	8.04E-01
9.42E-07	2.14E+01	8.55E-07	7.60E-10	1.04E+00
9.43E-07	2.14E+01	8.55E-07	7.60E-10	1.13E+00
9.44E-07	2.14E+01	8.55E-07	7.60E-10	1.15E+00
9.45E-07	2.14E+01	8.55E-07	7.60E-10	1.15E+00
9.46E-07	2.14E+01	8.55E-07	7.60E-10	1.14E+00
9.47E-07	2.14E+01	8.55E-07	7.60E-10	1.13E+00
9.48E-07	2.14E+01	8.55E-07	7.60E-10	1.12E+00
9.49E-07	2.14E+01	8.55E-07	7.60E-10	1.10E+00
9.50E-07	2.14E+01	8.55E-07	7.60E-10	1.09E+00
9.51E-07	2.14E+01	8.55E-07	7.60E-10	1.08E+00
9.52E-07	2.14E+01	8.55E-07	7.60E-10	1.07E+00
9.53E-07	2.14E+01	8.55E-07	7.60E-10	1.05E+00
9.54E-07	2.14E+01	8.55E-07	7.60E-10	1.04E+00
9.55E-07	2.14E+01	8.55E-07	7.60E-10	1.03E+00
9.56E-07	2.14E+01	8.55E-07	7.60E-10	1.02E+00
9.57E-07	2.14E+01	8.55E-07	7.60E-10	1.00E+00
9.58E-07	2.14E+01	8.55E-07	7.60E-10	9.90E-01
9.59E-07	2.14E+01	8.55E-07	7.60E-10	9.77E-01
9.60E-07	2.14E+01	8.55E-07	7.60E-10	9.64E-01
9.61E-07	2.14E+01	8.55E-07	7.60E-10	9.52E-01
9.62E-07	2.14E+01	8.55E-07	7.60E-10	9.39E-01
9.63E-07	2.14E+01	8.55E-07	7.60E-10	9.26E-01
9.64E-07	2.14E+01	8.55E-07	7.60E-10	9.13E-01
9.65E-07	2.14E+01	8.55E-07	7.60E-10	9.01E-01
9.66E-07	2.14E+01	8.55E-07	7.60E-10	8.88E-01
9.67E-07	2.14E+01	8.55E-07	7.60E-10	8.75E-01
9.68E-07	2.14E+01	8.55E-07	7.60E-10	8.63E-01
9.69E-07	2.14E+01	8.55E-07	7.60E-10	8.50E-01
9.70E-07	2.14E+01	8.54E-07	7.60E-10	8.37E-01
9.71E-07	2.14E+01	8.54E-07	7.60E-10	8.25E-01
9.72E-07	2.14E+01	8.54E-07	7.59E-10	8.12E-01
9.73E-07	2.14E+01	8.54E-07	7.59E-10	7.99E-01
9.74E-07	2.14E+01	8.54E-07	7.59E-10	7.86E-01
9.75E-07	2.14E+01	8.54E-07	7.59E-10	7.74E-01
9.76E-07	2.14E+01	8.54E-07	7.59E-10	7.61E-01
9.77E-07	2.14E+01	8.54E-07	7.59E-10	7.48E-01
9.78E-07	2.14E+01	8.54E-07	7.59E-10	7.36E-01
9.79E-07	2.14E+01	8.54E-07	7.59E-10	7.23E-01
9.80E-07	2.14E+01	8.54E-07	7.59E-10	7.10E-01
9.81E-07	2.14E+01	8.54E-07	7.59E-10	6.98E-01
9.82E-07	2.14E+01	8.54E-07	7.59E-10	6.85E-01
9.83E-07	2.14E+01	8.54E-07	7.59E-10	6.73E-01
9.85E-07	2.14E+01	8.54E-07	7.59E-10	6.47E-01
9.87E-07	2.14E+01	8.54E-07	7.59E-10	6.22E-01
9.90E-07	2.14E+01	8.54E-07	7.59E-10	5.84E-01
9.92E-07	2.14E+01	8.54E-07	7.59E-10	5.66E-01
9.93E-07	2.14E+01	8.54E-07	7.59E-10	5.49E-01
9.94E-07	2.14E+01	8.54E-07	7.59E-10	5.31E-01
9.96E-07	2.14E+01	8.54E-07	7.59E-10	5.13E-01
9.97E-07	2.14E+01	8.53E-07	7.59E-10	4.96E-01
9.99E-07	2.14E+01	8.53E-07	7.59E-10	4.78E-01
1.00E-06	2.14E+01	8.53E-07	7.59E-10	4.61E-01
1.00E-06	2.14E+01	8.53E-07	7.59E-10	4.63E-01
1.00E-06	2.14E+01	8.53E-07	7.59E-10	4.66E-01
1.00E-06	2.14E+01	8.53E-07	7.59E-10	4.71E-01
1.00E-06	2.14E+01	8.53E-07	7.59E-10	4.80E-01
1.00E-06	2.14E+01	8.53E-07	7.59E-10	4.96E-01
1.00E-06	2.14E+01	8.53E-07	7.59E-10	5.20E-01
1.00E-06	2.14E+01	8.53E-07	7.58E-10	5.46E-01
1.00E-06	2.14E+01	8.53E-07	7.58E-10	5.69E-01
1.00E-06	2.14E+01	8.53E-07	7.58E-10	5.90E-01
1.00E-06	2.14E+01	8.53E-07	7.58E-10	6.08E-01
1.01E-06	2.14E+01	8.53E-07	7.58E-10	6.29E-01
1.01E-06	2.14E+01	8.53E-07	7.58E-10	6.57E-01
1.01E-06	2.14E+01	8.53E-07	7.58E-10	7.67E-01
1.01E-06	2.14E+01	8.53E-07	7.58E-10	1.63E+00
1.01E-06	2.14E+01	8.53E-07	7.58E-10	2.80E+00
1.01E-06	2.14E+01	8.53E-07	7.58E-10	3.42E+00
1.01E-06	2.14E+01	8.53E-07	7.58E-10	3.25E+00
1.01E-06	2.14E+01	8.53E-07	7.58E-10	3.26E+00
1.01E-06	2.14E+01	8.53E-07	7.58E-10	3.25E+00
1.01E-06	2.14E+01	8.53E-07	7.58E-10	3.22E+00
1.01E-06	2.14E+01	8.53E-07	7.58E-10	3.16E+00
1.01E-06	2.14E+01	8.53E-07	7.58E-10	2.96E+00
1.01E-06	2.14E+01	8.53E-07	7.58E-10	2.67E+00
1.01E-06	2.14E+01	8.53E-07	7.58E-10	2.54E+00
1.01E-06	2.14E+01	8.53E-07	7.58E-10	2.39E+00
1.01E-06	2.14E+01	8.53E-07	7.58E-10	2.11E+00
1.01E-06	2.14E+01	8.53E-07	7.58E-10	1.62E+00
1.01E-06	2.14E+01	8.53E-07	7.58E-10	1.24E+00
1.01E-06	2.14E+01	8.53E-07	7.58E-10	9.91E-01
1.01E-06	2.14E+01	8.53E-07	7.58E-10	8.23E-01
1.01E-06	2.14E+01	8.53E-07	7.58E-10	6.93E-01
1.01E-06	2.14E+01	8.53E-07	7.58E-10	5.89E-01
1.01E-06	2.14E+01	8.53E-07	7.58E-10	5.02E-01
1.01E-06	2.14E+01	8.53E-07	7.58E-10	4.15E-01
1.01E-06	2.14E+01	8.53E-07	7.58E-10	3.45E-01
1.01E-06	2.14E+01	8.53E-07	7.58E-10	2.90E-01
1.01E-06	2.14E+01	8.53E-07	7.58E-10	2.52E-01
1.01E-06	2.14E+01	8.53E-07	7.58E-10	2.27E-01
1.02E-06	2.14E+01	8.53E-07	7.58E-10	2.10E-01
1.02E-06	2.14E+01	8.53E-07	7.58E-10	1.99E-01
1.02E-06	2.14E+01	8.53E-07	7.58E-10	1.90E-01
1.02E-06	2.14E+01	8.53E-07	7.58E-10	1.83E-01
1.02E-06	2.14E+01	8.53E-07	7.58E-10	1.75E-01
1.02E-06	2.14E+01	8.53E-07	7.58E-10	1.68E-01
1.02E-06	2.14E+01	8.53E-07	7.58E-10	1.59E-01
1.02E-06	2.14E+01	8.53E-07	7.58E-10	1.50E-01
1.02E-06	2.14E+01	8.52E-07	7.58E-10	1.41E-01
1.02E-06	2.14E+01	8.52E-07	7.58E-10	1.31E-01
1.03E-06	2.14E+01	8.52E-07	7.58E-10	1.21E-01
1.03E-06	2.14E+01	8.52E-07	7.58E-10	1.11E-01
1.03E-06	2.14E+01	8.52E-07	7.58E-10	1.00E-01
1.03E-06	2.14E+01	8.52E-07	7.58E-10	8.96E-02
1.03E-06	2.14E+01	8.52E-07	7.58E-10	7.86E-02
1.03E-06	2.14E+01	8.52E-07	7.58E-10	6.74E-02
1.03E-06	2.14E+01	8.52E-07	7.57E-10	5.62E-02
1.03E-06	2.14E+01	8.52E-07	7.57E-10	4.47E-02
1.03E-06	2.14E+01	8.52E-07	7.57E-10	3.32E-02
1.03E-06	2.14E+01	8.52E-07	7.57E-10	2.16E-02
1.04E-06	2.14E+01	8.52E-07	7.57E-10	9.90E-03
1.04E-06	2.14E+01	8.52E-07	7.57E-10	-1.89E-03
1.04E-06	2.14E+01	8.52E-07	7.57E-10	-1.37E-02
1.04E-06	2.14E+01	8.52E-07	7.57E-10	-2.56E-02
1.04E-06	2.14E+01	8.52E-07	7.57E-10	-3.76E-02
1.04E-06	2.14E+01	8.52E-07	7.57E-10	-4.96E-02
1.04E-06	2.14E+01	8.52E-07	7.57E-10	-6.17E-02
1.04E-06	2.14E+01	8.52E-07	7.57E-10	-7.37E-02
1.04E-06	2.14E+01	8.52E-07	7.57E-10	-8.59E-02
1.04E-06	2.14E+01	8.52E-07	7.57E-10	-9.80E-02
1.05E-06	2.14E+01	8.52E-07	7.57E-10	-1.10E-01
1.05E-06	2.14E+01	8.52E-07	7.57E-10	-1.22E-01
1.05E-06	2.14E+01	8.52E-07	7.57E-10	-1.35E-01
1.05E-06	2.14E+01	8.52E-07	7.57E-10	-1.47E-01
1.05E-06	2.14E+01	8.51E-07	7.57E-10	-1.59E-01
1.05E-06	2.14E+01	8.51E-07	7.57E-10	-1.71E-01
1.05E-06	2.14E+01	8.51E-07	7.57E-10	-1.84E-01
1.05E-06	2.14E+01	8.51E-07	7.57E-10	-1.96E-01
1.05E-06	2.14E+01	8.51E-07	7.57E-10	-2.08E-01
1.05E-06	2.14E+01	8.51E-07	7.57E-10	-2.20E-01
1.06E-06	2.14E+01	8.51E-07	7.57E-10	-2.33E-01
1.06E-06	2.14E+01	8.51E-07	7.57E-10	-2.45E-01
1.06E-06	2.14E+01	8.51E-07	7.57E-10	-2.57E-01
1.06E-06	2.14E+01	8.51E-07	7.57E-10	-2.70E-01
1.06E-06	2.14E+01	8.51E-07	7.57E-10	-2.82E-01
1.06E-06	2.14E+01	8.51E-07	7.57E-10	-2.94E-01
1.06E-06	2.14E+01	8.51E-07	7.56E-10	-3.07E-01
1.06E-06	2.14E+01	8.51E-07	7.56E-10	-3.19E-01
1.06E-06	2.14E+01	8.51E-07	7.56E-10	-3.31E-01
1.06E-06	2.14E+01	8.51E-07	7.56E-10	-3.43E-01
1.07E-06	2.14E+01	8.51E-07	7.56E-10	-3.56E-01
1.07E-06	2.14E+01	8.51E-07	7.56E-10	-3.68E-01
1.07E-06	2.14E+01	8.51E-07	7.56E-10	-3.80E-01
1.07E-06	2.14E+01	8.51E-07	7.56E-10	-3.93E-01
1.07E-06	2.14E+01	8.51E-07	7.56E-10	-4.05E-01
1.07E-06	2.14E+01	8.51E-07	7.56E-10	-4.17E-01
1.07E-06	2.14E+01	8.51E-07	7.56E-10	-4.30E-01
1.07E-06	2.14E+01	8.51E-07	7.56E-10	-4.42E-01
1.07E-06	2.14E+01	8.51E-07	7.56E-10	-4.54E-01
1.07E-06	2.14E+01	8.51E-07	7.56E-10	-4.67E-01
1.08E-06	2.14E+01	8.51E-07	7.56E-10	-4.79E-01
1.08E-06	2.14E+01	8.50E-07	7.56E-10	-4.91E-01
1.08E-06	2.14E+01	8.50E-07	7.56E-10	-5.04E-01
1.08E-06	2.14E+01	8.50E-07	7.56E-10	-5.16E-01
1.08E-06	2.14E+01	8.50E-07	7.56E-10	-5.28E-01
1.08E-06	2.14E+01	8.50E-07	7.56E-10	-5.41E-01
1.08E-06	2.14E+01	8.50E-07	7.56E-10	-5.53E-01
1.08E-06	2.14E+01	8.50E-07	7.56E-10	-5.65E-01
1.08E-06	2.14E+01	8.50E-07	7.56E-10	-5.78E-01
1.08E-06	2.14E+01	8.50E-07	7.56E-10	-5.90E-01
1.09E-06	2.14E+01	8.50E-07	7.56E-10	-6.02E-01
1.09E-06	2.14E+01	8.50E-07	7.56E-10	-6.27E-01
1.09E-06	2.14E+01	8.50E-07	7.56E-10	-6.51E-01
1.09E-06	2.14E+01	8.50E-07	7.55E-10	-6.88E-01
1.10E-06	2.14E+01	8.50E-07	7.55E-10	-7.25E-01
1.10E-06	2.14E+01	8.50E-07	7.55E-10	-7.51E-01
1.10E-06	2.14E+01	8.50E-07	7.55E-10	-7.77E-01
1.10E-06	2.14E+01	8.50E-07	7.55E-10	-8.03E-01
1.10E-06	2.14E+01	8.49E-07	7.55E-10	-8.29E-01
1.11E-06	2.14E+01	8.49E-07	7.55E-10	-8.55E-01
1.11E-06	2.14E+01	8.49E-07	7.55E-10	-8.81E-01
1.11E-06	2.14E+01	8.49E-07	7.55E-10	-9.07E-01
1.11E-06	2.14E+01	8.49E-07	7.55E-10	-9.22E-01
1.11E-06	2.14E+01	8.49E-07	7.55E-10	-9.48E-01
1.11E-06	2.14E+01	8.49E-07	7.55E-10	-9.85E-01
1.11E-06	2.14E+01	8.49E-07	7.55E-10	-1.03E+00
1.11E-06	2.14E+01	8.49E-07	7.55E-10	-1.04E+00
1.11E-06	2.14E+01	8.49E-07	7.55E-10	-1.05E+00
1.11E-06	2.14E+01	8.49E-07	7.55E-10	-1.05E+00
1.12E-06	2.14E+01	8.49E-07	7.55E-10	-1.06E+00
1.12E-06	2.14E+01	8.49E-07	7.55E-10	-1.06E+00
1.12E-06	2.14E+01	8.49E-07	7.55E-10	-1.06E+00
1.12E-06	2.14E+01	8.49E-07	7.55E-10	-1.07E+00
1.12E-06	2.14E+01	8.49E-07	7.55E-10	-1.07E+00
1.12E-06	2.14E+01	8.49E-07	7.55E-10	-1.07E+00
1.12E-06	2.14E+01	8.49E-07	7.54E-10	-1.06E+00
1.12E-06	2.14E+01	8.49E-07	7.54E-10	-1.04E+00
1.12E-06	2.14E+01	8.49E-07	7.54E-10	-1.00E+00
1.12E-06	2.14E+01	8.49E-07	7.54E-10	-9.76E-01
1.12E-06	2.14E+01	8.49E-07	7.54E-10	-9.57E-01
1.12E-06	2.14E+01	8.49E-07	7.54E-10	-9.33E-01
1.12E-06	2.14E+01	8.49E-07	7.54E-10	-8.61E-01
1.12E-06	2.14E+01	8.49E-07	7.54E-10	-7.45E-01
1.12E-06	2.14E+01	8.49E-07	7.54E-10	-5.75E-01
1.13E-06	2.14E+01	8.49E-07	7.54E-10	-4.86E-01
1.13E-06	2.14E+01	8.49E-07	7.54E-10	-4.48E-01
1.13E-06	2.14E+01	8.49E-07	7.54E-10	-4.12E-01
1.13E-06	2.14E+01	8.49E-07	7.54E-10	-3.75E-01
1.13E-06	2.14E+01	8.48E-07	7.54E-10	-3.42E-01
1.13E-06	2.14E+01	8.48E-07	7.54E-10	-3.12E-01
1.13E-06	2.14E+01	8.48E-07	7.54E-10	-2.85E-01
1.13E-06	2.14E+01	8.48E-07	7.54E-10	-2.59E-01
1.13E-06	2.14E+01	8.48E-07	7.54E-10	-2.36E-01
1.13E-06	2.14E+01	8.48E-07	7.54E-10	-2.13E-01
1.14E-06	2.14E+01	8.48E-07	7.54E-10	-1.92E-01
1.14E-06	2.14E+01	8.48E-07	7.54E-10	-1.72E-01
1.14E-06	2.14E+01	8.48E-07	7.54E-10	-1.53E-01
1.14E-06	2.14E+01	8.48E-07	7.54E-10	-1.36E-01
1.14E-06	2.14E+01	8.48E-07	7.54E-10	-1.21E-01
1.14E-06	2.14E+01	8.48E-07	7.54E-10	-1.08E-01
1.14E-06	2.14E+01	8.48E-07	7.54E-10	-9.77E-02
1.14E-06	2.14E+01	8.48E-07	7.54E-10	-8.87E-02
1.14E-06	2.14E+01	8.48E-07	7.54E-10	-8.13E-02
1.14E-06	2.14E+01	8.48E-07	7.54E-10	-7.53E-02
1.15E-06	2.14E+01	8.48E-07	7.54E-10	-7.03E-02
1.15E-06	2.14E+01	8.48E-07	7.54E-10	-6.61E-02
1.15E-06	2.14E+01	8.48E-07	7.54E-10	-6.27E-02
1.15E-06	2.14E+01	8.48E-07	7.54E-10	-5.98E-02
1.15E-06	2.14E+01	8.48E-07	7.54E-10	-5.73E-02
1.15E-06	2.14E+01	8.48E-07	7.53E-10	-5.52E-02
1.15E-06	2.14E+01	8.48E-07	7.53E-10	-5.35E-02
1.15E-06	2.14E+01	8.48E-07	7.53E-10	-5.19E-02
1.15E-06	2.14E+01	8.48E-07	7.53E-10	-5.06E-02
1.15E-06	2.14E+01	8.48E-07	7.53E-10	-4.94E-02
1.16E-06	2.14E+01	8.47E-07	7.53E-10	-4.84E-02
1.16E-06	2.14E+01	8.47E-07	7.53E-10	-4.75E-02
1.16E-06	2.14E+01	8.47E-07	7.53E-10	-4.67E-02
1.16E-06	2.14E+01	8.47E-07	7.53E-10	-4.59E-02
1.16E-06	2.14E+01	8.47E-07	7.53E-10	-4.53E-02
1.16E-06	2.14E+01	8.47E-07	7.53E-10	-4.47E-02
1.16E-06	2.14E+01	8.47E-07	7.53E-10	-4.41E-02
1.16E-06	2.14E+01	8.47E-07	7.53E-10	-4.37E-02
1.16E-06	2.14E+01	8.47E-07	7.53E-10	-4.32E-02
1.16E-06	2.14E+01	8.47E-07	7.53E-10	-4.28E-02
1.17E-06	2.14E+01	8.47E-07	7.53E-10	-4.20E-02
1.17E-06	2.14E+01	8.47E-07	7.53E-10	-4.14E-02
1.17E-06	2.14E+01	8.47E-07	7.53E-10	-4.08E-02
1.17E-06	2.14E+01	8.47E-07	7.53E-10	-4.00E-02
1.18E-06	2.14E+01	8.47E-07	7.53E-10	-3.94E-02
1.18E-06	2.14E+01	8.47E-07	7.53E-10	-3.89E-02
1.18E-06	2.14E+01	8.47E-07	7.52E-10	-3.85E-02
1.18E-06	2.14E+01	8.46E-07	7.52E-10	-3.81E-02
1.19E-06	2.14E+01	8.46E-07	7.52E-10	-3.77E-02
1.19E-06	2.14E+01	8.46E-07	7.52E-10	-3.73E-02
1.19E-06	2.14E+01	8.46E-07	7.52E-10	-3.70E-02
1.19E-06	2.14E+01	8.46E-07	7.52E-10	-3.67E-02
1.20E-06	2.14E+01	8.46E-07	7.52E-10	-3.61E-02
1.21E-06	2.14E+01	8.46E-07	7.52E-10	-3.56E-02
1.21E-06	2.14E+01	8.45E-07	7.51E-10	-3.51E-02
1.22E-06	2.14E+01	8.45E-07	7.51E-10	-3.46E-02
1.22E-06	2.14E+01	8.45E-07	7.51E-10	-3.42E-02
1.23E-06	2.14E+01	8.45E-07	7.51E-10	-3.38E-02
1.24E-06	2.14E+01	8.44E-07	7.51E-10	-3.35E-02
1.24E-06	2.14E+01	8.44E-07	7.50E-10	-3.30E-02
1.25E-06	2.14E+01	8.44E-07	7.50E-10	-3.26E-02
1.26E-06	2.14E+01	8.44E-07	7.50E-10	-3.21E-02
1.27E-06	2.14E+01	8.43E-07	7.50E-10	-3.17E-02
1.27E-06	2.14E+01	8.43E-07	7.49E-10	-3.12E-02
1.28E-06	2.14E+01	8.43E-07	7.49E-10	-3.07E-02
1.29E-06	2.14E+01	8.42E-07	7.49E-10	-3.02E-02
1.29E-06	2.14E+01	8.42E-07	7.49E-10	-3.00E-02
1.29E-06	2.14E+01	8.42E-07	7.49E-10	-2.99E-02
1.30E-06	2.14E+01	8.42E-07	7.49E-10	-2.97E-02
1.30E-06	2.14E+01	8.42E-07	7.49E-10	-2.95E-02
1.30E-06	2.14E+01	8.42E-07	7.48E-10	-2.93E-02
1.30E-06	2.14E+01	8.42E-07	7.48E-10	-2.91E-02
1.31E-06	2.14E+01	8.42E-07	7.48E-10	-2.89E-02
1.31E-06	2.14E+01	8.42E-07	7.48E-10	-2.83E-02
1.32E-06	2.14E+01	8.41E-07	7.48E-10	-2.77E-02
1.33E-06	2.14E+01	8.41E-07	7.48E-10	-2.71E-02
1.34E-06	2.14E+01	8.41E-07	7.47E-10	-2.64E-02
1.34E-06	2.14E+01	8.40E-07	7.47E-10	-2.58E-02
1.35E-06	2.14E+01	8.40E-07	7.47E-10	-2.51E-02
1.36E-06	2.14E+01	8.40E-07	7.47E-10	-2.43E-02
1.37E-06	2.14E+01	8.40E-07	7.46E-10	-2.36E-02
1.37E-06	2.14E+01	8.39E-07	7.46E-10	-2.29E-02
1.38E-06	2.14E+01	8.39E-07	7.46E-10	-2.21E-02
1.39E-06	2.14E+01	8.39E-07	7.46E-10	-2.13E-02
1.40E-06	2.14E+01	8.38E-07	7.45E-10	-2.04E-02
1.40E-06	2.14E+01	8.38E-07	7.45E-10	-1.96E-02
1.41E-06	2.14E+01	8.38E-07	7.45E-10	-1.87E-02
1.41E-06	2.14E+01	8.38E-07	7.45E-10	-1.86E-02
1.42E-06	2.14E+01	8.37E-07	7.44E-10	-1.71E-02
1.43E-06	2.14E+01	8.37E-07	7.44E-10	-1.57E-02
1.45E-06	2.14E+01	8.37E-07	7.44E-10	-1.41E-02
1.46E-06	2.14E+01	8.36E-07	7.43E-10	-1.26E-02
1.47E-06	2.14E+01	8.36E-07	7.43E-10	-1.10E-02
1.48E-06	2.14E+01	8.35E-07	7.42E-10	-9.32E-03
1.49E-06	2.14E+01	8.35E-07	7.42E-10	-7.64E-03
1.50E-06	2.14E+01	8.35E-07	7.42E-10	-6.91E-03
1.50E-06	2.14E+01	8.35E-07	7.42E-10	-6.18E-03
1.51E-06	2.14E+01	8.34E-07	7.42E-10	-5.45E-03
1.51E-06	2.14E+01	8.34E-07	7.41E-10	-4.71E-03
1.52E-06	2.14E+01	8.34E-07	7.41E-10	-3.97E-03
1.52E-06	2.14E+01	8.34E-07	7.41E-10	-3.23E-03
1.53E-06	2.14E+01	8.34E-07	7.41E-10	-2.48E-03
1.53E-06	2.14E+01	8.33E-07	7.41E-10	-2.12E-03
1.53E-06	2.14E+01	8.33E-07	7.41E-10	-1.75E-03
1.53E-06	2.14E+01	8.33E-07	7.41E-10	-1.39E-03
1.54E-06	2.14E+01	8.33E-07	7.41E-10	-1.03E-03
1.54E-06	2.14E+01	8.33E-07	7.41E-10	-6.66E-04
1.54E-06	2.14E+01	8.33E-07	7.40E-10	-3.03E-04
1.54E-06	2.14E+01	8.33E-07	7.40E-10	5.99E-05
1.55E-06	2.14E+01	8.33E-07	7.40E-10	3.37E-04
1.55E-06	2.14E+01	8.33E-07	7.40E-10	6.15E-04
1.55E-06	2.14E+01	8.33E-07	7.40E-10	8.92E-04
1.55E-06	2.14E+01	8.33E-07	7.40E-10	1.17E-03
1.55E-06	2.14E+01	8.33E-07	7.40E-10	1.45E-03
1.56E-06	2.14E+01	8.33E-07	7.40E-10	1.72E-03
1.56E-06	2.14E+01	8.32E-07	7.40E-10	2.00E-03
1.56E-06	2.14E+01	8.32E-07	7.40E-10	2.81E-03
1.57E-06	2.14E+01	8.32E-07	7.39E-10	3.62E-03
1.57E-06	2.14E+01	8.32E-07	7.39E-10	4.42E-03
1.58E-06	2.14E+01	8.32E-07	7.39E-10	5.22E-03
1.58E-06	2.14E+01	8.32E-07	7.39E-10	6.01E-03
1.59E-06	2.14E+01	8.32E-07	7.39E-10	6.80E-03
1.60E-06	2.14E+01	8.32E-07	7.40E-10	7.59E-03
1.60E-06	2.14E+01	8.32E-07	7.40E-10	7.82E-03
1.60E-06	2.14E+01	8.33E-07	7.40E-10	8.05E-03
1.60E-06	2.14E+01	8.33E-07	7.41E-10	8.27E-03
1.60E-06	2.14E+01	8.34E-07	7.42E-10	8.50E-03
1.60E-06	2.14E+01	8.35E-07	7.43E-10	8.72E-03
1.60E-06	2.14E+01	8.37E-07	7.44E-10	8.95E-03
1.61E-06	2.14E+01	8.39E-07	7.46E-10	9.17E-03
1.61E-06	2.14E+01	8.43E-07	7.49E-10	9.45E-03
1.61E-06	2.14E+01	8.48E-07	7.54E-10	9.74E-03
1.61E-06	2.14E+01	8.52E-07	7.57E-10	9.88E-03
1.61E-06	2.14E+01	8.56E-07	7.61E-10	1.00E-02
1.61E-06	2.14E+01	8.62E-07	7.66E-10	1.02E-02
1.61E-06	2.14E+01	8.68E-07	7.72E-10	1.03E-02
1.62E-06	2.14E+01	8.76E-07	7.79E-10	1.04E-02
1.62E-06	2.14E+01	8.85E-07	7.87E-10	1.06E-02
1.62E-06	2.14E+01	8.97E-07	7.97E-10	1.07E-02
1.62E-06	2.14E+01	9.10E-07	8.09E-10	1.09E-02
1.62E-06	2.14E+01	9.27E-07	8.24E-10	1.10E-02
1.62E-06	2.14E+01	9.46E-07	8.41E-10	1.11E-02
1.62E-06	2.14E+01	9.70E-07	8.62E-10	1.13E-02
1.62E-06	2.14E+01	9.99E-07	8.88E-10	1.14E-02
1.62E-06	2.14E+01	1.03E-06	9.18E-10	1.16E-02
1.62E-06	2.14E+01	1.07E-06	9.55E-10	1.17E-02
1.63E-06	2.14E+01	1.12E-06	9.99E-10	1.18E-02
1.63E-06	2.14E+01	1.18E-06	1.05E-09	1.20E-02
1.63E-06	2.14E+01	1.25E-06	1.12E-09	1.21E-02
1.63E-06	2.14E+01	1.34E-06	1.19E-09	1.22E-02
1.63E-06	2.14E+01	1.44E-06	1.28E-09	1.24E-02
1.63E-06	2.14E+01	1.56E-06	1.39E-09	1.25E-02
1.63E-06	2.14E+01	1.71E-06	1.52E-09	1.26E-02
1.63E-06	2.14E+01	1.89E-06	1.68E-09	1.28E-02
1.63E-06	2.14E+01	2.10E-06	1.86E-09	1.29E-02
1.63E-06	2.14E+01	2.34E-06	2.08E-09	1.31E-02
1.64E-06	2.14E+01	2.64E-06	2.35E-09	1.32E-02
1.64E-06	2.14E+01	3.00E-06	2.67E-09	1.33E-02
1.64E-06	2.14E+01	3.42E-06	3.04E-09	1.35E-02
1.64E-06	2.14E+01	3.93E-06	3.49E-09	1.36E-02
1.64E-06	2.14E+01	4.53E-06	4.02E-09	1.37E-02
1.64E-06	2.14E+01	5.24E-06	4.66E-09	1.39E-02
1.64E-06	2.14E+01	6.09E-06	5.41E-09	1.40E-02
1.64E-06	2.14E+01	7.10E-06	6.31E-09	1.41E-02
1.64E-06	2.14E+01	8.30E-06	7.38E-09	1.43E-02
1.64E-06	2.14E+01	9.72E-06	8.64E-09	1.44E-02
1.65E-06	2.14E+01	1.14E-05	1.01E-08	1.45E-02
1.65E-06	2.14E+01	1.34E-05	1.19E-08	1.47E-02
1.65E-06	2.14E+01	1.58E-05	1.40E-08	1.48E-02
1.65E-06	2.14E+01	1.86E-05	1.65E-08	1.49E-02
1.65E-06	2.14E+01	2.19E-05	1.95E-08	1.50E-02
1.65E-06	2.14E+01	2.58E-05	2.29E-08	1.52E-02
1.65E-06	2.14E+01	3.04E-05	2.70E-08	1.53E-02
1.65E-06	2.14E+01	3.59E-05	3.19E-08	1.54E-02
1.65E-06	2.14E+01	4.23E-05	3.76E-08	1.56E-02
1.65E-06	2.14E+01	4.98E-05	4.43E-08	1.57E-02
1.66E-06	2.14E+01	5.87E-05	5.22E-08	1.58E-02
1.66E-06	2.14E+01	6.92E-05	6.15E-08	1.59E-02
1.66E-06	2.14E+01	8.15E-05	7.24E-08	1.61E-02
1.66E-06	2.14E+01	9.59E-05	8.52E-08	1.62E-02
1.66E-06	2.14E+01	1.13E-04	1.00E-07	1.63E-02
1.66E-06	2.14E+01	1.33E-04	1.18E-07	1.65E-02
1.66E-06	2.14E+01	1.56E-04	1.38E-07	1.66E-02
1.66E-06	2.14E+01	1.83E-04	1.62E-07	1.67E-02
1.66E-06	2.14E+01	2.14E-04	1.90E-07	1.68E-02
1.66E-06	2.14E+01	2.51E-04	2.23E-07	1.70E-02
1.67E-06	2.14E+01	2.94E-04	2.61E-07	1.71E-02
1.67E-06	2.14E+01	3.44E-04	3.06E-07	1.72E-02
1.67E-06	2.14E+01	4.01E-04	3.57E-07	1.73E-02
1.67E-06	2.14E+01	4.68E-04	4.16E-07	1.74E-02
1.67E-06	2.14E+01	5.46E-04	4.85E-07	1.76E-02
1.67E-06	2.14E+01	6.35E-04	5.65E-07	1.77E-02
1.67E-06	2.14E+01	7.38E-04	6.56E-07	1.78E-02
1.67E-06	2.14E+01	8.57E-04	7.62E-07	1.79E-02
1.67E-06	2.14E+01	9.93E-04	8.82E-07	1.81E-02
1.67E-06	2.14E+01	1.15E-03	1.02E-06	1.82E-02
1.68E-06	2.14E+01	1.33E-03	1.18E-06	1.83E-02
1.68E-06	2.14E+01	1.53E-03	1.36E-06	1.84E-02
1.68E-06	2.14E+01	1.76E-03	1.56E-06	1.85E-02
1.68E-06	2.14E+01	2.01E-03	1.79E-06	1.87E-02
1.68E-06	2.14E+01	2.30E-03	2.05E-06	1.88E-02
1.68E-06	2.14E+01	2.63E-03	2.34E-06	1.89E-02
1.68E-06	2.14E+01	2.99E-03	2.66E-06	1.90E-02
1.68E-06	2.14E+01	3.40E-03	3.02E-06	1.91E-02
1.68E-06	2.14E+01	3.84E-03	3.42E-06	1.92E-02
1.68E-06	2.14E+01	4.34E-03	3.85E-06	1.94E-02
1.69E-06	2.14E+01	4.87E-03	4.33E-06	1.95E-02
1.69E-06	2.14E+01	5.46E-03	4.85E-06	1.96E-02
1.69E-06	2.14E+01	6.09E-03	5.42E-06	1.97E-02
1.69E-06	2.14E+01	6.78E-03	6.02E-06	1.98E-02
1.69E-06	2.14E+01	7.51E-03	6.68E-06	1.99E-02
1.69E-06	2.14E+01	8.29E-03	7.37E-06	2.01E-02
1.69E-06	2.14E+01	9.99E-03	8.88E-06	2.03E-02
1.69E-06	2.14E+01	1.19E-02	1.05E-05	2.05E-02
1.70E-06	2.14E+01	1.39E-02	1.23E-05	2.07E-02
1.70E-06	2.14E+01	1.60E-02	1.43E-05	2.10E-02
1.70E-06	2.14E+01	1.83E-02	1.63E-05	2.12E-02
1.70E-06	2.14E+01	2.18E-02	1.94E-05	2.15E-02
1.71E-06	2.14E+01	2.54E-02	2.26E-05	2.18E-02
1.71E-06	2.14E+01	2.91E-02	2.59E-05	2.21E-02
1.71E-06	2.14E+01	3.16E-02	2.81E-05	2.23E-02
1.71E-06	2.14E+01	3.44E-02	3.06E-05	2.26E-02
1.72E-06	2.14E+01	3.72E-02	3.30E-05	2.28E-02
1.72E-06	2.14E+01	3.99E-02	3.55E-05	2.31E-02
1.72E-06	2.14E+01	4.26E-02	3.79E-05	2.33E-02
1.72E-06	2.14E+01	4.53E-02	4.02E-05	2.35E-02
1.72E-06	2.14E+01	4.79E-02	4.26E-05	2.37E-02
1.73E-06	2.14E+01	5.05E-02	4.49E-05	2.40E-02
1.73E-06	2.14E+01	5.56E-02	4.94E-05	2.44E-02
1.74E-06	2.14E+01	6.05E-02	5.38E-05	2.48E-02
1.74E-06	2.14E+01	6.52E-02	5.80E-05	2.53E-02
1.75E-06	2.14E+01	6.96E-02	6.19E-05	2.57E-02
1.75E-06	2.14E+01	7.38E-02	6.56E-05	2.61E-02
1.76E-06	2.14E+01	7.78E-02	6.92E-05	2.65E-02
1.76E-06	2.14E+01	8.15E-02	7.25E-05	2.69E-02
1.76E-06	2.14E+01	8.40E-02	7.46E-05	2.72E-02
1.77E-06	2.14E+01	8.63E-02	7.67E-05	2.74E-02
1.77E-06	2.14E+01	8.85E-02	7.87E-05	2.77E-02
1.77E-06	2.14E+01	9.06E-02	8.05E-05	2.79E-02
1.78E-06	2.14E+01	9.26E-02	8.23E-05	2.81E-02
1.78E-06	2.14E+01	9.44E-02	8.39E-05	2.84E-02
1.78E-06	2.14E+01	9.62E-02	8.55E-05	2.86E-02
1.78E-06	2.14E+01	9.67E-02	8.59E-05	2.87E-02
1.79E-06	2.14E+01	9.77E-02	8.68E-05	2.88E-02
1.79E-06	2.14E+01	9.91E-02	8.81E-05	2.90E-02
1.79E-06	2.14E+01	1.00E-01	8.91E-05	2.92E-02
1.79E-06	2.14E+01	1.01E-01	9.00E-05	2.94E-02
1.80E-06	2.14E+01	1.02E-01	9.09E-05	2.95E-02
1.80E-06	2.14E+01	1.03E-01	9.18E-05	2.97E-02
1.80E-06	2.14E+01	1.04E-01	9.26E-05	2.99E-02
1.80E-06	2.14E+01	1.05E-01	9.33E-05	3.00E-02
1.81E-06	2.14E+01	1.06E-01	9.40E-05	3.02E-02
1.81E-06	2.14E+01	1.07E-01	9.50E-05	3.04E-02
1.82E-06	2.14E+01	1.08E-01	9.59E-05	3.07E-02
1.82E-06	2.14E+01	1.09E-01	9.67E-05	3.09E-02
1.82E-06	2.14E+01	1.10E-01	9.74E-05	3.11E-02
1.83E-06	2.14E+01	1.10E-01	9.80E-05	3.14E-02
1.83E-06	2.14E+01	1.11E-01	9.84E-05	3.16E-02
1.84E-06	2.14E+01	1.11E-01	9.88E-05	3.18E-02
1.84E-06	2.14E+01	1.11E-01	9.90E-05	3.20E-02
1.84E-06	2.14E+01	1.12E-01	9.92E-05	3.21E-02
1.85E-06	2.14E+01	1.12E-01	9.94E-05	3.23E-02
1.85E-06	2.14E+01	1.12E-01	9.95E-05	3.24E-02
1.85E-06	2.14E+01	1.12E-01	9.95E-05	3.25E-02
1.85E-06	2.14E+01	1.12E-01	9.96E-05	3.26E-02
1.85E-06	2.14E+01	1.12E-01	9.97E-05	3.27E-02
1.86E-06	2.14E+01	1.12E-01	9.97E-05	3.28E-02
1.86E-06	2.14E+01	1.12E-01	9.98E-05	3.29E-02
1.86E-06	2.14E+01	1.12E-01	9.98E-05	3.30E-02
1.86E-06	2.14E+01	1.12E-01	9.98E-05	3.30E-02
1.86E-06	2.14E+01	1.12E-01	9.98E-05	3.31E-02
1.86E-06	2.14E+01	1.12E-01	9.99E-05	3.31E-02
1.86E-06	2.14E+01	1.12E-01	9.99E-05	3.32E-02
1.87E-06	2.14E+01	1.12E-01	9.99E-05	3.33E-02
1.87E-06	2.14E+01	1.12E-01	9.99E-05	3.33E-02
1.87E-06	2.14E+01	1.12E-01	9.99E-05	3.34E-02
1.87E-06	2.14E+01	1.12E-01	9.99E-05	3.34E-02
1.87E-06	2.14E+01	1.12E-01	9.99E-05	3.35E-02
1.87E-06	2.14E+01	1.12E-01	9.99E-05	3.35E-02
1.87E-06	2.14E+01	1.12E-01	9.99E-05	3.36E-02
1.87E-06	2.14E+01	1.12E-01	9.99E-05	3.36E-02
1.87E-06	2.14E+01	1.12E-01	9.99E-05	3.37E-02
1.87E-06	2.14E+01	1.12E-01	9.99E-05	3.37E-02
1.88E-06	2.14E+01	1.12E-01	9.99E-05	3.38E-02
1.88E-06	2.14E+01	1.12E-01	9.99E-05	3.39E-02
1.88E-06	2.14E+01	1.12E-01	9.99E-05	3.39E-02
1.88E-06	2.14E+01	1.12E-01	9.99E-05	3.40E-02
1.88E-06	2.14E+01	1.12E-01	9.99E-05	3.40E-02
1.88E-06	2.14E+01	1.12E-01	9.99E-05	3.41E-02
1.88E-06	2.14E+01	1.12E-01	9.99E-05	3.42E-02
1.88E-06	2.14E+01	1.12E-01	9.99E-05	3.42E-02
1.88E-06	2.14E+01	1.12E-01	9.99E-05	3.43E-02
1.88E-06	2.14E+01	1.12E-01	9.99E-05	3.43E-02
1.89E-06	2.14E+01	1.12E-01	9.99E-05	3.44E-02
1.89E-06	2.14E+01	1.12E-01	9.99E-05	3.45E-02
1.89E-06	2.14E+01	1.12E-01	9.99E-05	3.45E-02
1.89E-06	2.14E+01	1.12E-01	9.99E-05	3.46E-02
1.89E-06	2.14E+01	1.12E-01	9.99E-05	3.47E-02
1.89E-06	2.14E+01	1.12E-01	9.99E-05	3.47E-02
1.89E-06	2.14E+01	1.12E-01	9.99E-05	3.48E-02
1.89E-06	2.14E+01	1.12E-01	9.99E-05	3.49E-02
1.89E-06	2.14E+01	1.12E-01	9.99E-05	3.50E-02
1.89E-06	2.14E+01	1.12E-01	9.99E-05	3.50E-02
1.90E-06	2.14E+01	1.12E-01	9.99E-05	3.51E-02
1.90E-06	2.14E+01	1.12E-01	9.99E-05	3.52E-02
1.90E-06	2.14E+01	1.12E-01	9.99E-05	3.53E-02
1.90E-06	2.14E+01	1.12E-01	9.99E-05	3.54E-02
1.90E-06	2.14E+01	1.12E-01	9.99E-05	3.54E-02
1.90E-06	2.14E+01	1.12E-01	9.99E-05	3.55E-02
1.90E-06	2.14E+01	1.12E-01	9.99E-05	3.56E-02
1.90E-06	2.14E+01	1.12E-01	9.99E-05	3.57E-02
1.90E-06	2.14E+01	1.12E-01	9.99E-05	3.58E-02
1.90E-06	2.14E+01	1.12E-01	9.99E-05	3.59E-02
1.91E-06	2.14E+01	1.12E-01	9.99E-05	3.60E-02
1.91E-06	2.14E+01	1.12E-01	9.99E-05	3.61E-02
1.91E-06	2.14E+01	1.12E-01	9.99E-05	3.62E-02
1.91E-06	2.14E+01	1.12E-01	9.99E-05	3.63E-02
1.91E-06	2.14E+01	1.12E-01	9.99E-05	3.64E-02
1.91E-06	2.14E+01	1.12E-01	9.99E-05	3.65E-02
1.91E-06	2.14E+01	1.12E-01	9.98E-05	3.67E-02
1.91E-06	2.14E+01	1.12E-01	9.98E-05	3.68E-02
1.91E-06	2.14E+01	1.12E-01	9.98E-05	3.69E-02
1.91E-06	2.14E+01	1.12E-01	9.98E-05	3.70E-02
1.92E-06	2.14E+01	1.12E-01	9.98E-05	3.72E-02
1.92E-06	2.14E+01	1.12E-01	9.98E-05	3.73E-02
1.92E-06	2.14E+01	1.12E-01	9.98E-05	3.75E-02
1.92E-06	2.14E+01	1.12E-01	9.98E-05	3.76E-02
1.92E-06	2.14E+01	1.12E-01	9.98E-05	3.78E-02
1.92E-06	2.14E+01	1.12E-01	9.98E-05	3.79E-02
1.92E-06	2.14E+01	1.12E-01	9.98E-05	3.81E-02
1.92E-06	2.14E+01	1.12E-01	9.98E-05	3.83E-02
1.92E-06	2.14E+01	1.12E-01	9.98E-05	3.84E-02
1.92E-06	2.14E+01	1.12E-01	9.98E-05	3.86E-02
1.93E-06	2.14E+01	1.12E-01	9.98E-05	3.88E-02
1.93E-06	2.14E+01	1.12E-01	9.98E-05	3.90E-02
1.93E-06	2.14E+01	1.12E-01	9.98E-05	3.92E-02
1.93E-06	2.14E+01	1.12E-01	9.98E-05	3.95E-02
1.93E-06	2.14E+01	1.12E-01	9.98E-05	3.97E-02
1.93E-06	2.14E+01	1.12E-01	9.98E-05	3.99E-02
1.93E-06	2.14E+01	1.12E-01	9.98E-05	4.02E-02
1.93E-06	2.14E+01	1.12E-01	9.98E-05	4.04E-02
1.93E-06	2.14E+01	1.12E-01	9.97E-05	4.07E-02
1.93E-06	2.14E+01	1.12E-01	9.97E-05	4.10E-02
1.94E-06	2.14E+01	1.12E-01	9.97E-05	4.16E-02
1.94E-06	2.14E+01	1.12E-01	9.97E-05	4.23E-02
1.94E-06	2.14E+01	1.12E-01	9.97E-05	4.30E-02
1.94E-06	2.14E+01	1.12E-01	9.97E-05	4.43E-02
1.95E-06	2.14E+01	1.12E-01	9.97E-05	4.52E-02
1.95E-06	2.14E+01	1.12E-01	9.97E-05	4.62E-02
1.95E-06	2.14E+01	1.12E-01	9.97E-05	4.75E-02
1.95E-06	2.14E+01	1.12E-01	9.97E-05	4.88E-02
1.95E-06	2.14E+01	1.12E-01	9.97E-05	5.03E-02
1.96E-06	2.14E+01	1.12E-01	9.97E-05	5.19E-02
1.96E-06	2.14E+01	1.12E-01	9.96E-05	5.37E-02
1.96E-06	2.14E+01	1.12E-01	9.96E-05	5.67E-02
1.96E-06	2.14E+01	1.12E-01	9.96E-05	5.90E-02
1.96E-06	2.14E+01	1.12E-01	9.96E-05	6.14E-02
1.97E-06	2.14E+01	1.12E-01	9.96E-05	6.26E-02
1.97E-06	2.14E+01	1.12E-01	9.96E-05	6.39E-02
1.97E-06	2.14E+01	1.12E-01	9.96E-05	6.52E-02
1.97E-06	2.14E+01	1.12E-01	9.96E-05	6.65E-02
1.97E-06	2.14E+01	1.12E-01	9.96E-05	6.78E-02
1.97E-06	2.14E+01	1.12E-01	9.96E-05	6.91E-02
1.97E-06	2.14E+01	1.12E-01	9.96E-05	7.04E-02
1.97E-06	2.14E+01	1.12E-01	9.96E-05	7.32E-02
1.97E-06	2.14E+01	1.12E-01	9.96E-05	7.48E-02
1.98E-06	2.14E+01	1.12E-01	9.96E-05	7.75E-02
1.98E-06	2.14E+01	1.12E-01	9.96E-05	8.90E-02
1.98E-06	2.14E+01	1.12E-01	9.96E-05	1.44E-01
1.98E-06	2.14E+01	1.12E-01	9.96E-05	2.91E-01
1.98E-06	2.14E+01	1.12E-01	9.95E-05	5.05E-01
1.98E-06	2.14E+01	1.12E-01	9.95E-05	6.83E-01
1.98E-06	2.14E+01	1.12E-01	9.95E-05	7.76E-01
1.98E-06	2.14E+01	1.12E-01	9.95E-05	8.09E-01
1.98E-06	2.14E+01	1.12E-01	9.95E-05	8.13E-01
1.98E-06	2.14E+01	1.12E-01	9.95E-05	8.07E-01
1.99E-06	2.14E+01	1.12E-01	9.95E-05	7.97E-01
1.99E-06	2.14E+01	1.12E-01	9.95E-05	7.85E-01
1.99E-06	2.14E+01	1.12E-01	9.95E-05	7.73E-01
1.99E-06	2.14E+01	1.12E-01	9.95E-05	7.60E-01
1.99E-06	2.14E+01	1.12E-01	9.95E-05	7.48E-01
1.99E-06	2.14E+01	1.12E-01	9.95E-05	7.35E-01
1.99E-06	2.14E+01	1.12E-01	9.95E-05	7.23E-01
1.99E-06	2.14E+01	1.12E-01	9.95E-05	7.10E-01
1.99E-06	2.14E+01	1.12E-01	9.95E-05	6.97E-01
1.99E-06	2.14E+01	1.12E-01	9.95E-05	6.85E-01
2.00E-06	2.14E+01	1.12E-01	9.95E-05	6.72E-01
2.00E-06	2.14E+01	1.12E-01	9.95E-05	6.60E-01
2.00E-06	2.14E+01	1.12E-01	9.95E-05	6.47E-01
2.00E-06	2.14E+01	1.12E-01	9.95E-05	6.34E-01
2.00E-06	2.14E+01	1.12E-01	9.95E-05	6.22E-01
2.00E-06	2.14E+01	1.12E-01	9.95E-05	6.11E-01
2.00E-06	2.14E+01	1.12E-01	9.95E-05	6.12E-01
2.00E-06	2.14E+01	1.12E-01	9.95E-05	6.14E-01
2.00E-06	2.14E+01	1.12E-01	9.95E-05	6.19E-01
2.00E-06	2.14E+01	1.12E-01	9.95E-05	6.25E-01
2.00E-06	2.14E+01	1.12E-01	9.95E-05	6.37E-01
2.00E-06	2.14E+01	1.12E-01	9.95E-05	6.55E-01
2.00E-06	2.14E+01	1.12E-01	9.94E-05	6.79E-01
2.00E-06	2.14E+01	1.12E-01	9.94E-05	6.97E-01
2.00E-06	2.14E+01	1.12E-01	9.94E-05	7.11E-01
2.00E-06	2.14E+01	1.12E-01	9.94E-05	7.17E-01
2.00E-06	2.14E+01	1.12E-01	9.94E-05	7.22E-01
2.01E-06	2.14E+01	1.12E-01	9.94E-05	7.28E-01
2.01E-06	2.14E+01	1.12E-01	9.94E-05	7.40E-01
2.01E-06	2.14E+01	1.12E-01	9.94E-05	1.05E+00
2.01E-06	2.14E+01	1.12E-01	9.94E-05	2.05E+00
2.01E-06	2.14E+01	1.12E-01	9.94E-05	3.29E+00
2.01E-06	2.14E+01	1.12E-01	9.94E-05	3.67E+00
2.01E-06	2.14E+01	1.12E-01	9.94E-05	3.40E+00
2.01E-06	2.14E+01	1.12E-01	9.94E-05	3.00E+00
2.01E-06	2.14E+01	1.12E-01	9.94E-05	2.94E+00
2.01E-06	2.14E+01	1.12E-01	9.94E-05	2.83E+00
2.01E-06	2.14E+01	1.12E-01	9.94E-05	2.65E+00
2.01E-06	2.14E+01	1.12E-01	9.94E-05	2.30E+00
2.01E-06	2.14E+01	1.12E-01	9.94E-05	1.71E+00
2.01E-06	2.14E+01	1.12E-01	9.94E-05	1.31E+00
2.01E-06	2.14E+01	1.12E-01	9.94E-05	1.07E+00
2.01E-06	2.14E+01	1.12E-01	9.94E-05	8.94E-01
2.01E-06	2.14E+01	1.12E-01	9.94E-05	7.76E-01
2.01E-06	2.14E+01	1.12E-01	9.94E-05	6.90E-01
2.01E-06	2.14E+01	1.12E-01	9.94E-05	6.21E-01
2.01E-06	2.14E+01	1.12E-01	9.94E-05	5.69E-01
2.01E-06	2.14E+01	1.12E-01	9.94E-05	5.11E-01
2.01E-06	2.14E+01	1.12E-01	9.94E-05	4.67E-01
2.01E-06	2.14E+01	1.12E-01	9.94E-05	4.27E-01
2.01E-06	2.14E+01	1.12E-01	9.94E-05	4.00E-01
2.01E-06	2.14E+01	1.12E-01	9.94E-05	3.79E-01
2.02E-06	2.14E+01	1.12E-01	9.94E-05	3.65E-01
2.02E-06	2.14E+01	1.12E-01	9.94E-05	3.55E-01
2.02E-06	2.14E+01	1.12E-01	9.94E-05	3.47E-01
2.02E-06	2.14E+01	1.12E-01	9.94E-05	3.40E-01
2.02E-06	2.14E+01	1.12E-01	9.94E-05	3.32E-01
2.02E-06	2.14E+01	1.12E-01	9.94E-05	3.25E-01
2.02E-06	2.14E+01	1.12E-01	9.94E-05	3.16E-01
2.02E-06	2.14E+01	1.12E-01	9.94E-05	3.08E-01
2.02E-06	2.14E+01	1.12E-01	9.94E-05	2.98E-01
2.02E-06	2.14E+01	1.12E-01	9.93E-05	2.89E-01
2.02E-06	2.14E+01	1.12E-01	9.93E-05	2.79E-01
2.03E-06	2.14E+01	1.12E-01	9.93E-05	2.69E-01
2.03E-06	2.14E+01	1.12E-01	9.93E-05	2.58E-01
2.03E-06	2.14E+01	1.12E-01	9.93E-05	2.47E-01
2.03E-06	2.14E+01	1.12E-01	9.93E-05	2.36E-01
2.03E-06	2.14E+01	1.12E-01	9.93E-05	2.25E-01
2.03E-06	2.14E+01	1.12E-01	9.93E-05	2.14E-01
2.03E-06	2.14E+01	1.12E-01	9.93E-05	2.03E-01
2.03E-06	2.14E+01	1.12E-01	9.93E-05	1.91E-01
2.03E-06	2.14E+01	1.12E-01	9.93E-05	1.80E-01
2.03E-06	2.14E+01	1.12E-01	9.93E-05	1.68E-01
2.04E-06	2.14E+01	1.12E-01	9.93E-05	1.56E-01
2.04E-06	2.14E+01	1.12E-01	9.93E-05	1.44E-01
2.04E-06	2.14E+01	1.12E-01	9.93E-05	1.33E-01
2.04E-06	2.14E+01	1.12E-01	9.93E-05	1.21E-01
2.04E-06	2.14E+01	1.12E-01	9.93E-05	1.09E-01
2.04E-06	2.14E+01	1.12E-01	9.93E-05	9.65E-02
2.04E-06	2.14E+01	1.12E-01	9.93E-05	8.45E-02
2.04E-06	2.14E+01	1.12E-01	9.93E-05	7.24E-02
2.04E-06	2.14E+01	1.12E-01	9.93E-05	6.02E-02
2.04E-06	2.14E+01	1.12E-01	9.93E-05	4.80E-02
2.05E-06	2.14E+01	1.12E-01	9.93E-05	3.58E-02
2.05E-06	2.14E+01	1.12E-01	9.92E-05	2.36E-02
2.05E-06	2.14E+01	1.12E-01	9.92E-05	1.14E-02
2.05E-06	2.14E+01	1.12E-01	9.92E-05	-8.40E-04
2.05E-06	2.14E+01	1.12E-01	9.92E-05	-1.31E-02
2.05E-06	2.14E+01	1.12E-01	9.92E-05	-2.54E-02
2.05E-06	2.14E+01	1.12E-01	9.92E-05	-3.76E-02
2.05E-06	2.14E+01	1.12E-01	9.92E-05	-4.99E-02
2.05E-06	2.14E+01	1.12E-01	9.92E-05	-6.22E-02
2.05E-06	2.14E+01	1.12E-01	9.92E-05	-7.45E-02
2.06E-06	2.14E+01	1.12E-01	9.92E-05	-8.68E-02
2.06E-06	2.14E+01	1.12E-01	9.92E-05	-9.92E-02
2.06E-06	2.14E+01	1.12E-01	9.92E-05	-1.11E-01
2.06E-06	2.14E+01	1.12E-01	9.92E-05	-1.24E-01
2.06E-06	2.14E+01	1.12E-01	9.92E-05	-1.36E-01
2.06E-06	2.14E+01	1.12E-01	9.92E-05	-1.48E-01
2.06E-06	2.14E+01	1.12E-01	9.92E-05	-1.61E-01
2.06E-06	2.14E+01	1.12E-01	9.92E-05	-1.73E-01
2.06E-06	2.14E+01	1.12E-01	9.92E-05	-1.85E-01
2.06E-06	2.14E+01	1.12E-01	9.92E-05	-1.98E-01
2.07E-06	2.14E+01	1.12E-01	9.92E-05	-2.10E-01
2.07E-06	2.14E+01	1.12E-01	9.92E-05	-2.22E-01
2.07E-06	2.14E+01	1.12E-01	9.92E-05	-2.35E-01
2.07E-06	2.14E+01	1.12E-01	9.92E-05	-2.47E-01
2.07E-06	2.14E+01	1.12E-01	9.91E-05	-2.59E-01
2.07E-06	2.14E+01	1.12E-01	9.91E-05	-2.72E-01
2.07E-06	2.14E+01	1.12E-01	9.91E-05	-2.84E-01
2.07E-06	2.14E+01	1.12E-01	9.91E-05	-2.96E-01
2.07E-06	2.14E+01	1.12E-01	9.91E-05	-3.09E-01
2.07E-06	2.14E+01	1.12E-01	9.91E-05	-3.21E-01
2.08E-06	2.14E+01	1.12E-01	9.91E-05	-3.33E-01
2.08E-06	2.14E+01	1.12E-01	9.91E-05	-3.46E-01
2.08E-06	2.14E+01	1.11E-01	9.91E-05	-3.58E-01
2.08E-06	2.14E+01	1.11E-01	9.91E-05	-3.70E-01
2.08E-06	2.14E+01	1.11E-01	9.91E-05	-3.83E-01
2.08E-06	2.14E+01	1.11E-01	9.91E-05	-3.95E-01
2.08E-06	2.14E+01	1.11E-01	9.91E-05	-4.07E-01
2.08E-06	2.14E+01	1.11E-01	9.91E-05	-4.20E-01
2.08E-06	2.14E+01	1.11E-01	9.91E-05	-4.32E-01
2.08E-06	2.14E+01	1.11E-01	9.91E-05	-4.44E-01
2.09E-06	2.14E+01	1.11E-01	9.91E-05	-4.69E-01
2.09E-06	2.14E+01	1.11E-01	9.91E-05	-4.94E-01
2.09E-06	2.14E+01	1.11E-01	9.91E-05	-5.18E-01
2.09E-06	2.14E+01	1.11E-01	9.90E-05	-5.55E-01
2.10E-06	2.14E+01	1.11E-01	9.90E-05	-5.83E-01
2.10E-06	2.14E+01	1.11E-01	9.90E-05	-6.11E-01
2.10E-06	2.14E+01	1.11E-01	9.90E-05	-6.38E-01
2.10E-06	2.14E+01	1.11E-01	9.90E-05	-6.66E-01
2.10E-06	2.14E+01	1.11E-01	9.90E-05	-6.93E-01
2.11E-06	2.14E+01	1.11E-01	9.90E-05	-7.21E-01
2.11E-06	2.14E+01	1.11E-01	9.90E-05	-7.48E-01
2.11E-06	2.14E+01	1.11E-01	9.90E-05	-7.56E-01
2.11E-06	2.14E+01	1.11E-01	9.90E-05	-7.66E-01
2.11E-06	2.14E+01	1.11E-01	9.90E-05	-7.85E-01
2.11E-06	2.14E+01	1.11E-01	9.90E-05	-8.14E-01
2.11E-06	2.14E+01	1.11E-01	9.90E-05	-8.51E-01
2.11E-06	2.14E+01	1.11E-01	9.90E-05	-8.84E-01
2.11E-06	2.14E+01	1.11E-01	9.90E-05	-8.97E-01
2.11E-06	2.14E+01	1.11E-01	9.90E-05	-9.02E-01
2.11E-06	2.14E+01	1.11E-01	9.89E-05	-9.04E-01
2.12E-06	2.14E+01	1.11E-01	9.89E-05	-9.06E-01
2.12E-06	2.14E+01	1.11E-01	9.89E-05	-9.10E-01
2.12E-06	2.14E+01	1.11E-01	9.89E-05	-9.14E-01
2.12E-06	2.14E+01	1.11E-01	9.89E-05	-9.19E-01
2.12E-06	2.14E+01	1.11E-01	9.89E-05	-9.21E-01
2.12E-06	2.14E+01	1.11E-01	9.89E-05	-9.22E-01
2.12E-06	2.14E+01	1.11E-01	9.89E-05	-9.24E-01
2.12E-06	2.14E+01	1.11E-01	9.89E-05	-9.27E-01
2.12E-06	2.14E+01	1.11E-01	9.89E-05	-9.20E-01
2.12E-06	2.14E+01	1.11E-01	9.89E-05	-9.07E-01
2.12E-06	2.14E+01	1.11E-01	9.89E-05	-8.85E-01
2.12E-06	2.14E+01	1.11E-01	9.89E-05	-8.68E-01
2.12E-06	2.14E+01	1.11E-01	9.89E-05	-8.52E-01
2.12E-06	2.14E+01	1.11E-01	9.89E-05	-8.37E-01
2.12E-06	2.14E+01	1.11E-01	9.89E-05	-8.27E-01
2.12E-06	2.14E+01	1.11E-01	9.89E-05	-8.19E-01
2.12E-06	2.14E+01	1.11E-01	9.89E-05	-8.10E-01
2.12E-06	2.14E+01	1.11E-01	9.89E-05	-7.91E-01
2.12E-06	2.14E+01	1.11E-01	9.89E-05	-7.30E-01
2.12E-06	2.14E+01	1.11E-01	9.89E-05	-6.46E-01
2.12E-06	2.14E+01	1.11E-01	9.89E-05	-5.25E-01
2.13E-06	2.14E+01	1.11E-01	9.89E-05	-4.60E-01
2.13E-06	2.14E+01	1.11E-01	9.89E-05	-4.16E-01
2.13E-06	2.14E+01	1.11E-01	9.89E-05	-3.78E-01
2.13E-06	2.14E+01	1.11E-01	9.89E-05	-3.43E-01
2.13E-06	2.14E+01	1.11E-01	9.89E-05	-3.12E-01
2.13E-06	2.14E+01	1.11E-01	9.89E-05	-2.84E-01
2.13E-06	2.14E+01	1.11E-01	9.89E-05	-2.58E-01
2.13E-06	2.14E+01	1.11E-01	9.89E-05	-2.35E-01
2.13E-06	2.14E+01	1.11E-01	9.89E-05	-2.13E-01
2.13E-06	2.14E+01	1.11E-01	9.89E-05	-1.93E-01
2.14E-06	2.14E+01	1.11E-01	9.89E-05	-1.74E-01
2.14E-06	2.14E+01	1.11E-01	9.89E-05	-1.56E-01
2.14E-06	2.14E+01	1.11E-01	9.88E-05	-1.40E-01
2.14E-06	2.14E+01	1.11E-01	9.88E-05	-1.25E-01
2.14E-06	2.14E+01	1.11E-01	9.88E-05	-1.12E-01
2.14E-06	2.14E+01	1.11E-01	9.88E-05	-1.01E-01
2.14E-06	2.14E+01	1.11E-01	9.88E-05	-9.16E-02
2.14E-06	2.14E+01	1.11E-01	9.88E-05	-8.36E-02
2.14E-06	2.14E+01	1.11E-01	9.88E-05	-7.69E-02
2.14E-06	2.14E+01	1.11E-01	9.88E-05	-7.14E-02
2.15E-06	2.14E+01	1.11E-01	9.88E-05	-6.68E-02
2.15E-06	2.14E+01	1.11E-01	9.88E-05	-6.29E-02
2.15E-06	2.14E+01	1.11E-01	9.88E-05	-5.97E-02
2.15E-06	2.14E+01	1.11E-01	9.88E-05	-5.70E-02
2.15E-06	2.14E+01	1.11E-01	9.88E-05	-5.47E-02
2.15E-06	2.14E+01	1.11E-01	9.88E-05	-5.27E-02
2.15E-06	2.14E+01	1.11E-01	9.88E-05	-5.10E-02
2.15E-06	2.14E+01	1.11E-01	9.88E-05	-4.96E-02
2.15E-06	2.14E+01	1.11E-01	9.88E-05	-4.83E-02
2.15E-06	2.14E+01	1.11E-01	9.88E-05	-4.72E-02
2.16E-06	2.14E+01	1.11E-01	9.88E-05	-4.63E-02
2.16E-06	2.14E+01	1.11E-01	9.88E-05	-4.54E-02
2.16E-06	2.14E+01	1.11E-01	9.88E-05	-4.46E-02
2.16E-06	2.14E+01	1.11E-01	9.88E-05	-4.40E-02
2.16E-06	2.14E+01	1.11E-01	9.87E-05	-4.33E-02
2.16E-06	2.14E+01	1.11E-01	9.87E-05	-4.28E-02
2.16E-06	2.14E+01	1.11E-01	9.87E-05	-4.23E-02
2.16E-06	2.14E+01	1.11E-01	9.87E-05	-4.18E-02
2.16E-06	2.14E+01	1.11E-01	9.87E-05	-4.14E-02
2.16E-06	2.14E+01	1.11E-01	9.87E-05	-4.10E-02
2.17E-06	2.14E+01	1.11E-01	9.87E-05	-4.03E-02
2.17E-06	2.14E+01	1.11E-01	9.87E-05	-3.97E-02
2.17E-06	2.14E+01	1.11E-01	9.87E-05	-3.92E-02
2.17E-06	2.14E+01	1.11E-01	9.87E-05	-3.85E-02
2.18E-06	2.14E+01	1.11E-01	9.87E-05	-3.79E-02
2.18E-06	2.14E+01	1.11E-01	9.87E-05	-3.75E-02
2.18E-06	2.14E+01	1.11E-01	9.87E-05	-3.71E-02
2.18E-06	2.14E+01	1.11E-01	9.86E-05	-3.67E-02
2.19E-06	2.14E+01	1.11E-01	9.86E-05	-3.64E-02
2.19E-06	2.14E+01	1.11E-01	9.86E-05	-3.61E-02
2.19E-06	2.14E+01	1.11E-01	9.86E-05	-3.58E-02
2.19E-06	2.14E+01	1.11E-01	9.86E-05	-3.55E-02
2.20E-06	2.14E+01	1.11E-01	9.86E-05	-3.50E-02
2.21E-06	2.14E+01	1.11E-01	9.85E-05	-3.46E-02
2.21E-06	2.14E+01	1.11E-01	9.85E-05	-3.41E-02
2.22E-06	2.14E+01	1.11E-01	9.85E-05	-3.37E-02
2.22E-06	2.14E+01	1.11E-01	9.85E-05	-3.34E-02
2.23E-06	2.14E+01	1.11E-01	9.84E-05	-3.31E-02
2.24E-06	2.14E+01	1.11E-01	9.84E-05	-3.28E-02
2.24E-06	2.14E+01	1.11E-01	9.84E-05	-3.25E-02
2.25E-06	2.14E+01	1.11E-01	9.84E-05	-3.22E-02
2.25E-06	2.14E+01	1.11E-01	9.83E-05	-3.20E-02
2.26E-06	2.14E+01	1.11E-01	9.83E-05	-3.17E-02
2.26E-06	2.14E+01	1.11E-01	9.83E-05	-3.14E-02
2.27E-06	2.14E+01	1.11E-01	9.83E-05	-3.11E-02
2.27E-06	2.14E+01	1.11E-01	9.83E-05	-3.09E-02
2.27E-06	2.14E+01	1.11E-01	9.83E-05	-3.08E-02
2.28E-06	2.14E+01	1.11E-01	9.82E-05	-3.06E-02
2.28E-06	2.14E+01	1.10E-01	9.82E-05	-3.03E-02
2.29E-06	2.14E+01	1.10E-01	9.82E-05	-3.01E-02
2.29E-06	2.14E+01	1.10E-01	9.82E-05	-2.98E-02
2.29E-06	2.14E+01	1.10E-01	9.82E-05	-2.96E-02
2.30E-06	2.14E+01	1.10E-01	9.81E-05	-2.93E-02
2.30E-06	2.14E+01	1.10E-01	9.81E-05	-2.90E-02
2.31E-06	2.14E+01	1.10E-01	9.81E-05	-2.88E-02
2.31E-06	2.14E+01	1.10E-01	9.81E-05	-2.85E-02
2.31E-06	2.14E+01	1.10E-01	9.81E-05	-2.83E-02
2.32E-06	2.14E+01	1.10E-01	9.81E-05	-2.81E-02
2.32E-06	2.14E+01	1.10E-01	9.80E-05	-2.78E-02
2.32E-06	2.14E+01	1.10E-01	9.80E-05	-2.76E-02
2.33E-06	2.14E+01	1.10E-01	9.80E-05	-2.73E-02
2.34E-06	2.14E+01	1.10E-01	9.80E-05	-2.66E-02
2.35E-06	2.14E+01	1.10E-01	9.79E-05	-2.58E-02
2.35E-06	2.14E+01	1.10E-01	9.79E-05	-2.50E-02
2.36E-06	2.14E+01	1.10E-01	9.79E-05	-2.41E-02
2.37E-06	2.14E+01	1.10E-01	9.78E-05	-2.33E-02
2.38E-06	2.14E+01	1.10E-01	9.78E-05	-2.23E-02
2.39E-06	2.14E+01	1.10E-01	9.77E-05	-2.14E-02
2.41E-06	2.14E+01	1.10E-01	9.77E-05	-1.99E-02
2.42E-06	2.14E+01	1.10E-01	9.76E-05	-1.84E-02
2.43E-06	2.14E+01	1.10E-01	9.76E-05	-1.68E-02
2.44E-06	2.14E+01	1.10E-01	9.75E-05	-1.51E-02
2.46E-06	2.14E+01	1.10E-01	9.74E-05	-1.34E-02
2.47E-06	2.14E+01	1.10E-01	9.74E-05	-1.17E-02
2.48E-06	2.14E+01	1.10E-01	9.73E-05	-9.83E-03
2.49E-06	2.14E+01	1.09E-01	9.73E-05	-8.85E-03
2.50E-06	2.14E+01	1.09E-01	9.73E-05	-7.87E-03
2.51E-06	2.14E+01	1.09E-01	9.72E-05	-6.88E-03
2.51E-06	2.14E+01	1.09E-01	9.72E-05	-5.88E-03
2.52E-06	2.14E+01	1.09E-01	9.72E-05	-4.88E-03
2.53E-06	2.14E+01	1.09E-01	9.72E-05	-3.87E-03
2.53E-06	2.14E+01	1.09E-01	9.71E-05	-2.85E-03
2.54E-06	2.14E+01	1.09E-01	9.71E-05	-2.46E-03
2.54E-06	2.14E+01	1.09E-01	9.71E-05	-2.06E-03
2.54E-06	2.14E+01	1.09E-01	9.71E-05	-1.67E-03
2.54E-06	2.14E+01	1.09E-01	9.71E-05	-1.27E-03
2.55E-06	2.14E+01	1.09E-01	9.71E-05	-8.78E-04
2.55E-06	2.14E+01	1.09E-01	9.71E-05	-4.82E-04
2.55E-06	2.14E+01	1.09E-01	9.70E-05	-8.69E-05
2.55E-06	2.14E+01	1.09E-01	9.70E-05	2.25E-04
2.56E-06	2.14E+01	1.09E-01	9.70E-05	5.37E-04
2.56E-06	2.14E+01	1.09E-01	9.70E-05	8.49E-04
2.56E-06	2.14E+01	1.09E-01	9.70E-05	1.16E-03
2.56E-06	2.14E+01	1.09E-01	9.70E-05	1.47E-03
2.57E-06	2.14E+01	1.09E-01	9.70E-05	1.78E-03
2.57E-06	2.14E+01	1.09E-01	9.70E-05	2.09E-03
2.57E-06	2.14E+01	1.09E-01	9.70E-05	2.82E-03
2.58E-06	2.14E+01	1.09E-01	9.69E-05	3.44E-03
2.58E-06	2.14E+01	1.09E-01	9.69E-05	4.06E-03
2.59E-06	2.14E+01	1.09E-01	9.69E-05	4.67E-03
2.59E-06	2.14E+01	1.09E-01	9.69E-05	5.29E-03
2.59E-06	2.14E+01	1.09E-01	9.69E-05	5.90E-03
2.60E-06	2.14E+01	1.09E-01	9.68E-05	6.51E-03
2.60E-06	2.14E+01	1.09E-01	9.68E-05	7.12E-03
2.60E-06	2.14E+01	1.09E-01	9.68E-05	7.28E-03
2.61E-06	2.14E+01	1.09E-01	9.68E-05	7.44E-03
2.61E-06	2.14E+01	1.09E-01	9.68E-05	7.60E-03
2.61E-06	2.14E+01	1.09E-01	9.68E-05	7.76E-03
2.61E-06	2.14E+01	1.09E-01	9.68E-05	7.92E-03
2.61E-06	2.14E+01	1.09E-01	9.68E-05	8.08E-03
2.61E-06	2.14E+01	1.09E-01	9.68E-05	8.24E-03
2.61E-06	2.14E+01	1.09E-01	9.68E-05	8.38E-03
2.61E-06	2.14E+01	1.09E-01	9.68E-05	8.52E-03
2.61E-06	2.14E+01	1.09E-01	9.68E-05	8.66E-03
2.61E-06	2.14E+01	1.09E-01	9.68E-05	8.80E-03
2.62E-06	2.14E+01	1.09E-01	9.68E-05	8.93E-03
2.62E-06	2.14E+01	1.09E-01	9.68E-05	9.07E-03
2.62E-06	2.14E+01	1.09E-01	9.68E-05	9.21E-03
2.62E-06	2.14E+01	1.09E-01	9.68E-05	9.35E-03
2.62E-06	2.14E+01	1.09E-01	9.68E-05	9.49E-03
2.62E-06	2.14E+01	1.09E-01	9.67E-05	9.62E-03
2.62E-06	2.14E+01	1.09E-01	9.67E-05	9.76E-03
2.62E-06	2.14E+01	1.09E-01	9.67E-05	9.90E-03
2.62E-06	2.14E+01	1.09E-01	9.67E-05	1.00E-02
2.62E-06	2.14E+01	1.09E-01	9.67E-05	1.02E-02
2.63E-06	2.14E+01	1.09E-01	9.67E-05	1.03E-02
2.63E-06	2.14E+01	1.09E-01	9.67E-05	1.04E-02
2.63E-06	2.14E+01	1.09E-01	9.67E-05	1.06E-02
2.63E-06	2.14E+01	1.09E-01	9.67E-05	1.07E-02
2.63E-06	2.14E+01	1.09E-01	9.67E-05	1.09E-02
2.63E-06	2.14E+01	1.09E-01	9.67E-05	1.10E-02
2.63E-06	2.14E+01	1.09E-01	9.67E-05	1.11E-02
2.63E-06	2.14E+01	1.09E-01	9.67E-05	1.13E-02
2.63E-06	2.14E+01	1.09E-01	9.67E-05	1.14E-02
2.63E-06	2.14E+01	1.09E-01	9.67E-05	1.15E-02
2.64E-06	2.14E+01	1.09E-01	9.67E-05	1.17E-02
2.64E-06	2.14E+01	1.09E-01	9.67E-05	1.18E-02
2.64E-06	2.14E+01	1.09E-01	9.67E-05	1.19E-02
2.64E-06	2.14E+01	1.09E-01	9.67E-05	1.21E-02
2.64E-06	2.14E+01	1.09E-01	9.67E-05	1.22E-02
2.64E-06	2.14E+01	1.09E-01	9.67E-05	1.23E-02
2.64E-06	2.14E+01	1.09E-01	9.67E-05	1.25E-02
2.64E-06	2.14E+01	1.09E-01	9.67E-05	1.26E-02
2.64E-06	2.14E+01	1.09E-01	9.67E-05	1.27E-02
2.64E-06	2.14E+01	1.09E-01	9.67E-05	1.28E-02
2.65E-06	2.14E+01	1.09E-01	9.67E-05	1.30E-02
2.65E-06	2.14E+01	1.09E-01	9.67E-05	1.31E-02
2.65E-06	2.14E+01	1.09E-01	9.67E-05	1.32E-02
2.65E-06	2.14E+01	1.09E-01	9.67E-05	1.34E-02
2.65E-06	2.14E+01	1.09E-01	9.67E-05	1.35E-02
2.65E-06	2.14E+01	1.09E-01	9.67E-05	1.36E-02
2.65E-06	2.14E+01	1.09E-01	9.68E-05	1.38E-02
2.65E-06	2.14E+01	1.09E-01	9.68E-05	1.39E-02
2.65E-06	2.14E+01	1.09E-01	9.69E-05	1.40E-02
2.65E-06	2.14E+01	1.09E-01	9.69E-05	1.41E-02
2.66E-06	2.14E+01	1.09E-01	9.70E-05	1.43E-02
2.66E-06	2.14E+01	1.09E-01	9.71E-05	1.44E-02
2.66E-06	2.14E+01	1.09E-01	9.72E-05	1.45E-02
2.66E-06	2.14E+01	1.10E-01	9.74E-05	1.47E-02
2.66E-06	2.14E+01	1.10E-01	9.76E-05	1.48E-02
2.66E-06	2.14E+01	1.10E-01	9.79E-05	1.49E-02
2.66E-06	2.14E+01	1.10E-01	9.82E-05	1.50E-02
2.66E-06	2.14E+01	1.11E-01	9.85E-05	1.52E-02
2.66E-06	2.14E+01	1.11E-01	9.90E-05	1.53E-02
2.66E-06	2.14E+01	1.12E-01	9.95E-05	1.54E-02
2.67E-06	2.14E+01	1.13E-01	1.00E-04	1.55E-02
2.67E-06	2.14E+01	1.13E-01	1.01E-04	1.57E-02
2.67E-06	2.14E+01	1.18E-01	1.05E-04	1.61E-02
2.67E-06	2.14E+01	1.19E-01	1.06E-04	1.63E-02
2.67E-06	2.14E+01	1.21E-01	1.08E-04	1.64E-02
2.67E-06	2.14E+01	1.23E-01	1.09E-04	1.65E-02
2.67E-06	2.14E+01	1.24E-01	1.11E-04	1.66E-02
2.68E-06	2.14E+01	1.26E-01	1.12E-04	1.68E-02
2.68E-06	2.14E+01	1.28E-01	1.14E-04	1.69E-02
2.68E-06	2.14E+01	1.30E-01	1.16E-04	1.70E-02
2.68E-06	2.14E+01	1.34E-01	1.19E-04	1.72E-02
2.68E-06	2.14E+01	1.39E-01	1.23E-04	1.75E-02
2.68E-06	2.14E+01	1.43E-01	1.27E-04	1.77E-02
2.69E-06	2.14E+01	1.49E-01	1.33E-04	1.81E-02
2.69E-06	2.14E+01	1.54E-01	1.37E-04	1.83E-02
2.69E-06	2.14E+01	1.59E-01	1.41E-04	1.85E-02
2.69E-06	2.14E+01	1.63E-01	1.45E-04	1.88E-02
2.70E-06	2.14E+01	1.68E-01	1.49E-04	1.90E-02
2.70E-06	2.14E+01	1.72E-01	1.53E-04	1.93E-02
2.70E-06	2.14E+01	1.77E-01	1.57E-04	1.95E-02
2.70E-06	2.14E+01	1.81E-01	1.61E-04	1.97E-02
2.71E-06	2.14E+01	2.02E-01	1.79E-04	2.09E-02
2.72E-06	2.14E+01	2.21E-01	1.96E-04	2.20E-02
2.73E-06	2.14E+01	2.38E-01	2.12E-04	2.30E-02
2.74E-06	2.14E+01	2.54E-01	2.26E-04	2.40E-02
2.75E-06	2.14E+01	2.68E-01	2.38E-04	2.49E-02
2.77E-06	2.14E+01	2.81E-01	2.50E-04	2.58E-02
2.78E-06	2.14E+01	2.92E-01	2.59E-04	2.66E-02
2.78E-06	2.14E+01	2.95E-01	2.62E-04	2.69E-02
2.78E-06	2.14E+01	2.98E-01	2.65E-04	2.71E-02
2.79E-06	2.14E+01	3.01E-01	2.68E-04	2.74E-02
2.79E-06	2.14E+01	3.04E-01	2.70E-04	2.76E-02
2.79E-06	2.14E+01	3.07E-01	2.73E-04	2.78E-02
2.80E-06	2.14E+01	3.09E-01	2.75E-04	2.81E-02
2.80E-06	2.14E+01	3.11E-01	2.77E-04	2.83E-02
2.80E-06	2.14E+01	3.13E-01	2.78E-04	2.84E-02
2.80E-06	2.14E+01	3.13E-01	2.78E-04	2.85E-02
2.81E-06	2.14E+01	3.14E-01	2.79E-04	2.86E-02
2.81E-06	2.14E+01	3.16E-01	2.81E-04	2.88E-02
2.81E-06	2.14E+01	3.17E-01	2.82E-04	2.89E-02
2.81E-06	2.14E+01	3.18E-01	2.82E-04	2.90E-02
2.81E-06	2.14E+01	3.19E-01	2.83E-04	2.91E-02
2.82E-06	2.14E+01	3.19E-01	2.84E-04	2.92E-02
2.82E-06	2.14E+01	3.20E-01	2.85E-04	2.94E-02
2.82E-06	2.14E+01	3.21E-01	2.85E-04	2.95E-02
2.82E-06	2.14E+01	3.22E-01	2.86E-04	2.96E-02
2.83E-06	2.14E+01	3.23E-01	2.87E-04	2.98E-02
2.83E-06	2.14E+01	3.24E-01	2.88E-04	3.00E-02
2.83E-06	2.14E+01	3.25E-01	2.89E-04	3.01E-02
2.84E-06	2.14E+01	3.26E-01	2.89E-04	3.03E-02
2.84E-06	2.14E+01	3.26E-01	2.90E-04	3.05E-02
2.85E-06	2.14E+01	3.27E-01	2.90E-04	3.07E-02
2.85E-06	2.14E+01	3.27E-01	2.91E-04	3.08E-02
2.85E-06	2.14E+01	3.27E-01	2.91E-04	3.10E-02
2.85E-06	2.14E+01	3.28E-01	2.91E-04	3.10E-02
2.86E-06	2.14E+01	3.28E-01	2.91E-04	3.11E-02
2.86E-06	2.14E+01	3.28E-01	2.91E-04	3.12E-02
2.86E-06	2.14E+01	3.28E-01	2.92E-04	3.13E-02
2.86E-06	2.14E+01	3.28E-01	2.92E-04	3.14E-02
2.86E-06	2.14E+01	3.28E-01	2.92E-04	3.15E-02
2.86E-06	2.14E+01	3.28E-01	2.92E-04	3.15E-02
2.87E-06	2.14E+01	3.28E-01	2.92E-04	3.16E-02
2.87E-06	2.14E+01	3.28E-01	2.92E-04	3.16E-02
2.87E-06	2.14E+01	3.28E-01	2.92E-04	3.16E-02
2.87E-06	2.14E+01	3.28E-01	2.92E-04	3.17E-02
2.87E-06	2.14E+01	3.28E-01	2.92E-04	3.17E-02
2.87E-06	2.14E+01	3.28E-01	2.92E-04	3.18E-02
2.87E-06	2.14E+01	3.28E-01	2.92E-04	3.18E-02
2.87E-06	2.14E+01	3.28E-01	2.92E-04	3.18E-02
2.87E-06	2.14E+01	3.28E-01	2.92E-04	3.19E-02
2.87E-06	2.14E+01	3.28E-01	2.92E-04	3.19E-02
2.88E-06	2.14E+01	3.28E-01	2.92E-04	3.20E-02
2.88E-06	2.14E+01	3.28E-01	2.92E-04	3.20E-02
2.88E-06	2.14E+01	3.28E-01	2.92E-04	3.20E-02
2.88E-06	2.14E+01	3.28E-01	2.92E-04	3.21E-02
2.88E-06	2.14E+01	3.28E-01	2.92E-04	3.21E-02
2.88E-06	2.14E+01	3.28E-01	2.92E-04	3.22E-02
2.88E-06	2.14E+01	3.28E-01	2.92E-04	3.22E-02
2.88E-06	2.14E+01	3.28E-01	2.92E-04	3.23E-02
2.88E-06	2.14E+01	3.28E-01	2.92E-04	3.23E-02
2.88E-06	2.14E+01	3.28E-01	2.92E-04	3.23E-02
2.89E-06	2.14E+01	3.28E-01	2.92E-04	3.24E-02
2.89E-06	2.14E+01	3.28E-01	2.92E-04	3.24E-02
2.89E-06	2.14E+01	3.28E-01	2.92E-04	3.25E-02
2.89E-06	2.14E+01	3.28E-01	2.92E-04	3.25E-02
2.89E-06	2.14E+01	3.28E-01	2.92E-04	3.26E-02
2.89E-06	2.14E+01	3.28E-01	2.92E-04	3.26E-02
2.89E-06	2.14E+01	3.28E-01	2.92E-04	3.26E-02
2.89E-06	2.14E+01	3.28E-01	2.92E-04	3.27E-02
2.89E-06	2.14E+01	3.28E-01	2.92E-04	3.27E-02
2.89E-06	2.14E+01	3.28E-01	2.92E-04	3.28E-02
2.90E-06	2.14E+01	3.28E-01	2.92E-04	3.28E-02
2.90E-06	2.14E+01	3.28E-01	2.92E-04	3.29E-02
2.90E-06	2.14E+01	3.28E-01	2.92E-04	3.29E-02
2.90E-06	2.14E+01	3.28E-01	2.92E-04	3.30E-02
2.90E-06	2.14E+01	3.28E-01	2.92E-04	3.30E-02
2.90E-06	2.14E+01	3.28E-01	2.92E-04	3.31E-02
2.90E-06	2.14E+01	3.28E-01	2.92E-04	3.31E-02
2.90E-06	2.14E+01	3.28E-01	2.92E-04	3.32E-02
2.90E-06	2.14E+01	3.28E-01	2.92E-04	3.32E-02
2.90E-06	2.14E+01	3.28E-01	2.92E-04	3.33E-02
2.91E-06	2.14E+01	3.28E-01	2.92E-04	3.33E-02
2.91E-06	2.14E+01	3.28E-01	2.92E-04	3.34E-02
2.91E-06	2.14E+01	3.28E-01	2.92E-04	3.34E-02
2.91E-06	2.14E+01	3.28E-01	2.92E-04	3.35E-02
2.91E-06	2.14E+01	3.28E-01	2.92E-04	3.36E-02
2.91E-06	2.14E+01	3.28E-01	2.92E-04	3.36E-02
2.91E-06	2.14E+01	3.28E-01	2.92E-04	3.37E-02
2.91E-06	2.14E+01	3.28E-01	2.92E-04	3.37E-02
2.91E-06	2.14E+01	3.28E-01	2.92E-04	3.38E-02
2.91E-06	2.14E+01	3.28E-01	2.92E-04	3.39E-02
2.92E-06	2.14E+01	3.28E-01	2.92E-04	3.39E-02
2.92E-06	2.14E+01	3.28E-01	2.92E-04	3.40E-02
2.92E-06	2.14E+01	3.28E-01	2.92E-04	3.41E-02
2.92E-06	2.14E+01	3.28E-01	2.91E-04	3.41E-02
2.92E-06	2.14E+01	3.28E-01	2.91E-04	3.42E-02
2.92E-06	2.14E+01	3.28E-01	2.91E-04	3.43E-02
2.92E-06	2.14E+01	3.28E-01	2.91E-04	3.43E-02
2.92E-06	2.14E+01	3.28E-01	2.91E-04	3.44E-02
2.92E-06	2.14E+01	3.28E-01	2.91E-04	3.45E-02
2.92E-06	2.14E+01	3.28E-01	2.91E-04	3.46E-02
2.93E-06	2.14E+01	3.28E-01	2.91E-04	3.47E-02
2.93E-06	2.14E+01	3.28E-01	2.91E-04	3.48E-02
2.93E-06	2.14E+01	3.28E-01	2.91E-04	3.48E-02
2.93E-06	2.14E+01	3.28E-01	2.91E-04	3.49E-02
2.93E-06	2.14E+01	3.28E-01	2.91E-04	3.50E-02
2.93E-06	2.14E+01	3.28E-01	2.91E-04	3.51E-02
2.93E-06	2.14E+01	3.28E-01	2.91E-04	3.52E-02
2.93E-06	2.14E+01	3.28E-01	2.91E-04	3.53E-02
2.93E-06	2.14E+01	3.28E-01	2.91E-04	3.54E-02
2.93E-06	2.14E+01	3.28E-01	2.91E-04	3.56E-02
2.94E-06	2.14E+01	3.28E-01	2.91E-04	3.57E-02
2.94E-06	2.14E+01	3.28E-01	2.91E-04	3.58E-02
2.94E-06	2.14E+01	3.28E-01	2.91E-04	3.59E-02
2.94E-06	2.14E+01	3.28E-01	2.91E-04	3.60E-02
2.94E-06	2.14E+01	3.28E-01	2.91E-04	3.62E-02
2.94E-06	2.14E+01	3.28E-01	2.91E-04	3.65E-02
2.94E-06	2.14E+01	3.28E-01	2.91E-04	3.68E-02
2.95E-06	2.14E+01	3.28E-01	2.91E-04	3.73E-02
2.95E-06	2.14E+01	3.27E-01	2.91E-04	3.78E-02
2.95E-06	2.14E+01	3.27E-01	2.91E-04	3.84E-02
2.95E-06	2.14E+01	3.27E-01	2.91E-04	3.90E-02
2.96E-06	2.14E+01	3.27E-01	2.91E-04	3.97E-02
2.96E-06	2.14E+01	3.27E-01	2.91E-04	4.05E-02
2.96E-06	2.14E+01	3.27E-01	2.91E-04	4.14E-02
2.97E-06	2.14E+01	3.27E-01	2.91E-04	4.23E-02
2.97E-06	2.14E+01	3.27E-01	2.91E-04	4.34E-02
2.97E-06	2.14E+01	3.27E-01	2.91E-04	4.48E-02
2.97E-06	2.14E+01	3.27E-01	2.91E-04	4.63E-02
2.98E-06	2.14E+01	3.27E-01	2.91E-04	4.79E-02
2.98E-06	2.14E+01	3.27E-01	2.91E-04	4.96E-02
2.98E-06	2.14E+01	3.27E-01	2.91E-04	5.15E-02
2.98E-06	2.14E+01	3.27E-01	2.91E-04	5.35E-02
2.99E-06	2.14E+01	3.27E-01	2.91E-04	5.56E-02
2.99E-06	2.14E+01	3.27E-01	2.91E-04	5.63E-02
2.99E-06	2.14E+01	3.27E-01	2.91E-04	5.71E-02
2.99E-06	2.14E+01	3.27E-01	2.91E-04	5.78E-02
2.99E-06	2.14E+01	3.27E-01	2.91E-04	5.85E-02
2.99E-06	2.14E+01	3.27E-01	2.91E-04	5.91E-02
2.99E-06	2.14E+01	3.27E-01	2.91E-04	6.05E-02
2.99E-06	2.14E+01	3.27E-01	2.91E-04	6.11E-02
3.00E-06	2.14E+01	3.27E-01	2.91E-04	6.20E-02
3.00E-06	2.14E+01	3.27E-01	2.90E-04	6.39E-02
3.00E-06	2.14E+01	3.27E-01	2.90E-04	7.14E-02
3.00E-06	2.14E+01	3.27E-01	2.90E-04	9.04E-02
3.00E-06	2.14E+01	3.27E-01	2.90E-04	1.03E-01
3.00E-06	2.14E+01	3.27E-01	2.90E-04	1.41E-01
3.00E-06	2.14E+01	3.27E-01	2.90E-04	2.03E-01
3.00E-06	2.14E+01	3.27E-01	2.90E-04	2.19E-01
3.00E-06	2.14E+01	3.27E-01	2.90E-04	2.49E-01
3.00E-06	2.14E+01	3.27E-01	2.90E-04	3.09E-01
3.00E-06	2.14E+01	3.27E-01	2.90E-04	3.80E-01
3.00E-06	2.14E+01	3.27E-01	2.90E-04	5.02E-01
3.00E-06	2.14E+01	3.27E-01	2.90E-04	6.14E-01
3.00E-06	2.14E+01	3.27E-01	2.90E-04	7.04E-01
3.00E-06	2.14E+01	3.27E-01	2.90E-04	7.56E-01
3.00E-06	2.14E+01	3.27E-01	2.90E-04	7.78E-01
3.01E-06	2.14E+01	3.27E-01	2.90E-04	7.88E-01
3.01E-06	2.14E+01	3.27E-01	2.90E-04	7.95E-01
3.01E-06	2.14E+01	3.27E-01	2.90E-04	1.12E+00
3.01E-06	2.14E+01	3.27E-01	2.90E-04	2.16E+00
3.01E-06	2.14E+01	3.27E-01	2.90E-04	3.46E+00
3.01E-06	2.14E+01	3.27E-01	2.90E-04	3.87E+00
3.01E-06	2.14E+01	3.27E-01	2.90E-04	3.60E+00
3.01E-06	2.14E+01	3.27E-01	2.90E-04	3.22E+00
3.01E-06	2.14E+01	3.27E-01	2.90E-04	3.16E+00
3.01E-06	2.14E+01	3.27E-01	2.90E-04	3.06E+00
3.01E-06	2.14E+01	3.27E-01	2.90E-04	2.87E+00
3.01E-06	2.14E+01	3.27E-01	2.90E-04	2.52E+00
3.01E-06	2.14E+01	3.27E-01	2.90E-04	1.92E+00
3.01E-06	2.14E+01	3.27E-01	2.90E-04	1.48E+00
3.01E-06	2.14E+01	3.27E-01	2.90E-04	1.20E+00
3.01E-06	2.14E+01	3.27E-01	2.90E-04	1.00E+00
3.01E-06	2.14E+01	3.27E-01	2.90E-04	8.62E-01
3.01E-06	2.14E+01	3.27E-01	2.90E-04	7.63E-01
3.01E-06	2.14E+01	3.27E-01	2.90E-04	7.00E-01
3.01E-06	2.14E+01	3.27E-01	2.90E-04	6.53E-01
3.01E-06	2.14E+01	3.27E-01	2.90E-04	6.14E-01
3.01E-06	2.14E+01	3.27E-01	2.90E-04	5.86E-01
3.01E-06	2.14E+01	3.27E-01	2.90E-04	5.55E-01
3.01E-06	2.14E+01	3.27E-01	2.90E-04	5.30E-01
3.01E-06	2.14E+01	3.27E-01	2.90E-04	5.06E-01
3.01E-06	2.14E+01	3.27E-01	2.90E-04	4.90E-01
3.01E-06	2.14E+01	3.27E-01	2.90E-04	4.75E-01
3.02E-06	2.14E+01	3.27E-01	2.90E-04	4.66E-01
3.02E-06	2.14E+01	3.27E-01	2.90E-04	4.59E-01
3.02E-06	2.14E+01	3.27E-01	2.90E-04	4.53E-01
3.02E-06	2.14E+01	3.27E-01	2.90E-04	4.48E-01
3.02E-06	2.14E+01	3.27E-01	2.90E-04	4.42E-01
3.02E-06	2.14E+01	3.26E-01	2.90E-04	4.34E-01
3.02E-06	2.14E+01	3.26E-01	2.90E-04	4.26E-01
3.02E-06	2.14E+01	3.26E-01	2.90E-04	4.18E-01
3.02E-06	2.14E+01	3.26E-01	2.90E-04	4.10E-01
3.02E-06	2.14E+01	3.26E-01	2.90E-04	4.01E-01
3.02E-06	2.14E+01	3.26E-01	2.90E-04	3.91E-01
3.02E-06	2.14E+01	3.26E-01	2.90E-04	3.81E-01
3.03E-06	2.14E+01	3.26E-01	2.90E-04	3.71E-01
3.03E-06	2.14E+01	3.26E-01	2.90E-04	3.61E-01
3.03E-06	2.14E+01	3.26E-01	2.90E-04	3.50E-01
3.03E-06	2.14E+01	3.26E-01	2.90E-04	3.39E-01
3.03E-06	2.14E+01	3.26E-01	2.90E-04	3.28E-01
3.03E-06	2.14E+01	3.26E-01	2.90E-04	3.17E-01
3.03E-06	2.14E+01	3.26E-01	2.90E-04	3.06E-01
3.03E-06	2.14E+01	3.26E-01	2.90E-04	2.94E-01
3.03E-06	2.14E+01	3.26E-01	2.90E-04	2.83E-01
3.03E-06	2.14E+01	3.26E-01	2.90E-04	2.71E-01
3.04E-06	2.14E+01	3.26E-01	2.90E-04	2.59E-01
3.04E-06	2.14E+01	3.26E-01	2.90E-04	2.47E-01
3.04E-06	2.14E+01	3.26E-01	2.90E-04	2.35E-01
3.04E-06	2.14E+01	3.26E-01	2.90E-04	2.23E-01
3.04E-06	2.14E+01	3.26E-01	2.90E-04	2.11E-01
3.04E-06	2.14E+01	3.26E-01	2.90E-04	1.99E-01
3.04E-06	2.14E+01	3.26E-01	2.90E-04	1.87E-01
3.04E-06	2.14E+01	3.26E-01	2.90E-04	1.75E-01
3.04E-06	2.14E+01	3.26E-01	2.90E-04	1.63E-01
3.04E-06	2.14E+01	3.26E-01	2.90E-04	1.51E-01
3.05E-06	2.14E+01	3.26E-01	2.90E-04	1.39E-01
3.05E-06	2.14E+01	3.26E-01	2.90E-04	1.27E-01
3.05E-06	2.14E+01	3.26E-01	2.90E-04	1.14E-01
3.05E-06	2.14E+01	3.26E-01	2.90E-04	1.02E-01
3.05E-06	2.14E+01	3.26E-01	2.90E-04	8.98E-02
3.05E-06	2.14E+01	3.26E-01	2.90E-04	7.75E-02
3.05E-06	2.14E+01	3.26E-01	2.90E-04	6.52E-02
3.05E-06	2.14E+01	3.26E-01	2.90E-04	5.29E-02
3.05E-06	2.14E+01	3.26E-01	2.90E-04	4.06E-02
3.05E-06	2.14E+01	3.26E-01	2.90E-04	2.83E-02
3.06E-06	2.14E+01	3.26E-01	2.90E-04	1.60E-02
3.06E-06	2.14E+01	3.26E-01	2.90E-04	3.66E-03
3.06E-06	2.14E+01	3.26E-01	2.90E-04	-8.67E-03
3.06E-06	2.14E+01	3.26E-01	2.90E-04	-2.10E-02
3.06E-06	2.14E+01	3.26E-01	2.90E-04	-3.33E-02
3.06E-06	2.14E+01	3.26E-01	2.90E-04	-4.57E-02
3.06E-06	2.14E+01	3.26E-01	2.90E-04	-5.80E-02
3.06E-06	2.14E+01	3.26E-01	2.90E-04	-7.04E-02
3.06E-06	2.14E+01	3.26E-01	2.90E-04	-8.27E-02
3.06E-06	2.14E+01	3.26E-01	2.90E-04	-9.50E-02
3.07E-06	2.14E+01	3.26E-01	2.90E-04	-1.07E-01
3.07E-06	2.14E+01	3.26E-01	2.90E-04	-1.20E-01
3.07E-06	2.14E+01	3.26E-01	2.90E-04	-1.32E-01
3.07E-06	2.14E+01	3.26E-01	2.90E-04	-1.44E-01
3.07E-06	2.14E+01	3.26E-01	2.90E-04	-1.57E-01
3.07E-06	2.14E+01	3.26E-01	2.90E-04	-1.69E-01
3.07E-06	2.14E+01	3.26E-01	2.90E-04	-1.81E-01
3.07E-06	2.14E+01	3.26E-01	2.90E-04	-1.94E-01
3.07E-06	2.14E+01	3.26E-01	2.90E-04	-2.06E-01
3.07E-06	2.14E+01	3.26E-01	2.89E-04	-2.19E-01
3.08E-06	2.14E+01	3.26E-01	2.89E-04	-2.31E-01
3.08E-06	2.14E+01	3.26E-01	2.89E-04	-2.43E-01
3.08E-06	2.14E+01	3.26E-01	2.89E-04	-2.56E-01
3.08E-06	2.14E+01	3.26E-01	2.89E-04	-2.68E-01
3.08E-06	2.14E+01	3.26E-01	2.89E-04	-2.80E-01
3.08E-06	2.14E+01	3.26E-01	2.89E-04	-2.93E-01
3.08E-06	2.14E+01	3.26E-01	2.89E-04	-3.05E-01
3.08E-06	2.14E+01	3.26E-01	2.89E-04	-3.17E-01
3.08E-06	2.14E+01	3.26E-01	2.89E-04	-3.30E-01
3.08E-06	2.14E+01	3.26E-01	2.89E-04	-3.42E-01
3.09E-06	2.14E+01	3.26E-01	2.89E-04	-3.54E-01
3.09E-06	2.14E+01	3.25E-01	2.89E-04	-3.79E-01
3.09E-06	2.14E+01	3.25E-01	2.89E-04	-4.04E-01
3.09E-06	2.14E+01	3.25E-01	2.89E-04	-4.41E-01
3.10E-06	2.14E+01	3.25E-01	2.89E-04	-4.78E-01
3.10E-06	2.14E+01	3.25E-01	2.89E-04	-5.03E-01
3.10E-06	2.14E+01	3.25E-01	2.89E-04	-5.29E-01
3.10E-06	2.14E+01	3.25E-01	2.89E-04	-5.55E-01
3.10E-06	2.14E+01	3.25E-01	2.89E-04	-5.81E-01
3.11E-06	2.14E+01	3.25E-01	2.89E-04	-6.07E-01
3.11E-06	2.14E+01	3.25E-01	2.89E-04	-6.33E-01
3.11E-06	2.14E+01	3.25E-01	2.89E-04	-6.58E-01
3.11E-06	2.14E+01	3.25E-01	2.89E-04	-6.74E-01
3.11E-06	2.14E+01	3.25E-01	2.89E-04	-7.00E-01
3.11E-06	2.14E+01	3.25E-01	2.89E-04	-7.37E-01
3.11E-06	2.14E+01	3.25E-01	2.89E-04	-7.75E-01
3.11E-06	2.14E+01	3.25E-01	2.89E-04	-7.94E-01
3.11E-06	2.14E+01	3.25E-01	2.89E-04	-8.02E-01
3.11E-06	2.14E+01	3.25E-01	2.89E-04	-8.06E-01
3.12E-06	2.14E+01	3.25E-01	2.89E-04	-8.08E-01
3.12E-06	2.14E+01	3.25E-01	2.89E-04	-8.11E-01
3.12E-06	2.14E+01	3.25E-01	2.89E-04	-8.15E-01
3.12E-06	2.14E+01	3.25E-01	2.89E-04	-8.20E-01
3.12E-06	2.14E+01	3.25E-01	2.89E-04	-8.26E-01
3.12E-06	2.14E+01	3.25E-01	2.89E-04	-8.32E-01
3.12E-06	2.14E+01	3.25E-01	2.89E-04	-8.20E-01
3.12E-06	2.14E+01	3.25E-01	2.89E-04	-7.99E-01
3.12E-06	2.14E+01	3.25E-01	2.89E-04	-7.68E-01
3.12E-06	2.14E+01	3.25E-01	2.89E-04	-7.43E-01
3.12E-06	2.14E+01	3.25E-01	2.89E-04	-7.29E-01
3.12E-06	2.14E+01	3.25E-01	2.89E-04	-7.21E-01
3.12E-06	2.14E+01	3.25E-01	2.89E-04	-7.13E-01
3.12E-06	2.14E+01	3.25E-01	2.89E-04	-6.95E-01
3.12E-06	2.14E+01	3.25E-01	2.89E-04	-6.55E-01
3.12E-06	2.14E+01	3.25E-01	2.89E-04	-5.88E-01
3.12E-06	2.14E+01	3.25E-01	2.89E-04	-5.12E-01
3.13E-06	2.14E+01	3.25E-01	2.89E-04	-4.56E-01
3.13E-06	2.14E+01	3.25E-01	2.89E-04	-4.17E-01
3.13E-06	2.14E+01	3.25E-01	2.89E-04	-3.78E-01
3.13E-06	2.14E+01	3.25E-01	2.89E-04	-3.42E-01
3.13E-06	2.14E+01	3.25E-01	2.89E-04	-3.11E-01
3.13E-06	2.14E+01	3.25E-01	2.89E-04	-2.82E-01
3.13E-06	2.14E+01	3.25E-01	2.89E-04	-2.57E-01
3.13E-06	2.14E+01	3.25E-01	2.89E-04	-2.33E-01
3.13E-06	2.14E+01	3.25E-01	2.89E-04	-2.12E-01
3.13E-06	2.14E+01	3.25E-01	2.89E-04	-1.92E-01
3.14E-06	2.14E+01	3.25E-01	2.89E-04	-1.73E-01
3.14E-06	2.14E+01	3.25E-01	2.89E-04	-1.56E-01
3.14E-06	2.14E+01	3.25E-01	2.89E-04	-1.40E-01
3.14E-06	2.14E+01	3.25E-01	2.89E-04	-1.26E-01
3.14E-06	2.14E+01	3.25E-01	2.89E-04	-1.14E-01
3.14E-06	2.14E+01	3.25E-01	2.89E-04	-1.02E-01
3.14E-06	2.14E+01	3.25E-01	2.89E-04	-9.28E-02
3.14E-06	2.14E+01	3.25E-01	2.89E-04	-8.46E-02
3.14E-06	2.14E+01	3.25E-01	2.89E-04	-7.77E-02
3.14E-06	2.14E+01	3.25E-01	2.89E-04	-7.19E-02
3.15E-06	2.14E+01	3.25E-01	2.89E-04	-6.71E-02
3.15E-06	2.14E+01	3.25E-01	2.89E-04	-6.30E-02
3.15E-06	2.14E+01	3.25E-01	2.89E-04	-5.96E-02
3.15E-06	2.14E+01	3.25E-01	2.89E-04	-5.67E-02
3.15E-06	2.14E+01	3.25E-01	2.89E-04	-5.43E-02
3.15E-06	2.14E+01	3.25E-01	2.89E-04	-5.22E-02
3.15E-06	2.14E+01	3.25E-01	2.88E-04	-5.04E-02
3.15E-06	2.14E+01	3.25E-01	2.88E-04	-4.89E-02
3.15E-06	2.14E+01	3.25E-01	2.88E-04	-4.76E-02
3.15E-06	2.14E+01	3.25E-01	2.88E-04	-4.65E-02
3.16E-06	2.14E+01	3.25E-01	2.88E-04	-4.54E-02
3.16E-06	2.14E+01	3.24E-01	2.88E-04	-4.46E-02
3.16E-06	2.14E+01	3.24E-01	2.88E-04	-4.38E-02
3.16E-06	2.14E+01	3.24E-01	2.88E-04	-4.31E-02
3.16E-06	2.14E+01	3.24E-01	2.88E-04	-4.25E-02
3.16E-06	2.14E+01	3.24E-01	2.88E-04	-4.19E-02
3.16E-06	2.14E+01	3.24E-01	2.88E-04	-4.14E-02
3.16E-06	2.14E+01	3.24E-01	2.88E-04	-4.09E-02
3.16E-06	2.14E+01	3.24E-01	2.88E-04	-4.05E-02
3.16E-06	2.14E+01	3.24E-01	2.88E-04	-4.01E-02
3.17E-06	2.14E+01	3.24E-01	2.88E-04	-3.94E-02
3.17E-06	2.14E+01	3.24E-01	2.88E-04	-3.89E-02
3.17E-06	2.14E+01	3.24E-01	2.88E-04	-3.83E-02
3.17E-06	2.14E+01	3.24E-01	2.88E-04	-3.77E-02
3.18E-06	2.14E+01	3.24E-01	2.88E-04	-3.71E-02
3.18E-06	2.14E+01	3.24E-01	2.88E-04	-3.67E-02
3.18E-06	2.14E+01	3.24E-01	2.88E-04	-3.63E-02
3.18E-06	2.14E+01	3.24E-01	2.88E-04	-3.60E-02
3.19E-06	2.14E+01	3.24E-01	2.88E-04	-3.57E-02
3.19E-06	2.14E+01	3.24E-01	2.88E-04	-3.54E-02
3.19E-06	2.14E+01	3.24E-01	2.88E-04	-3.52E-02
3.19E-06	2.14E+01	3.24E-01	2.88E-04	-3.49E-02
3.20E-06	2.14E+01	3.24E-01	2.88E-04	-3.45E-02
3.20E-06	2.14E+01	3.24E-01	2.88E-04	-3.41E-02
3.21E-06	2.14E+01	3.24E-01	2.88E-04	-3.37E-02
3.22E-06	2.14E+01	3.24E-01	2.88E-04	-3.33E-02
3.22E-06	2.14E+01	3.24E-01	2.88E-04	-3.30E-02
3.23E-06	2.14E+01	3.23E-01	2.88E-04	-3.27E-02
3.23E-06	2.14E+01	3.23E-01	2.87E-04	-3.25E-02
3.24E-06	2.14E+01	3.23E-01	2.87E-04	-3.20E-02
3.25E-06	2.14E+01	3.23E-01	2.87E-04	-3.16E-02
3.26E-06	2.14E+01	3.23E-01	2.87E-04	-3.12E-02
3.27E-06	2.14E+01	3.23E-01	2.87E-04	-3.07E-02
3.28E-06	2.14E+01	3.23E-01	2.87E-04	-3.02E-02
3.29E-06	2.14E+01	3.23E-01	2.87E-04	-2.97E-02
3.30E-06	2.14E+01	3.22E-01	2.87E-04	-2.92E-02
3.30E-06	2.14E+01	3.22E-01	2.87E-04	-2.90E-02
3.30E-06	2.14E+01	3.22E-01	2.87E-04	-2.88E-02
3.31E-06	2.14E+01	3.22E-01	2.87E-04	-2.87E-02
3.31E-06	2.14E+01	3.22E-01	2.86E-04	-2.85E-02
3.31E-06	2.14E+01	3.22E-01	2.86E-04	-2.83E-02
3.32E-06	2.14E+01	3.22E-01	2.86E-04	-2.81E-02
3.32E-06	2.14E+01	3.22E-01	2.86E-04	-2.79E-02
3.32E-06	2.14E+01	3.22E-01	2.86E-04	-2.77E-02
3.32E-06	2.14E+01	3.22E-01	2.86E-04	-2.75E-02
3.33E-06	2.14E+01	3.22E-01	2.86E-04	-2.73E-02
3.33E-06	2.14E+01	3.22E-01	2.86E-04	-2.70E-02
3.33E-06	2.14E+01	3.22E-01	2.86E-04	-2.68E-02
3.34E-06	2.14E+01	3.22E-01	2.86E-04	-2.66E-02
3.34E-06	2.14E+01	3.22E-01	2.86E-04	-2.64E-02
3.35E-06	2.14E+01	3.22E-01	2.86E-04	-2.57E-02
3.36E-06	2.14E+01	3.22E-01	2.86E-04	-2.49E-02
3.37E-06	2.14E+01	3.21E-01	2.86E-04	-2.41E-02
3.37E-06	2.14E+01	3.21E-01	2.86E-04	-2.33E-02
3.38E-06	2.14E+01	3.21E-01	2.86E-04	-2.25E-02
3.39E-06	2.14E+01	3.21E-01	2.85E-04	-2.16E-02
3.40E-06	2.14E+01	3.21E-01	2.85E-04	-2.07E-02
3.41E-06	2.14E+01	3.21E-01	2.85E-04	-2.01E-02
3.41E-06	2.14E+01	3.21E-01	2.85E-04	-1.96E-02
3.42E-06	2.14E+01	3.21E-01	2.85E-04	-1.90E-02
3.42E-06	2.14E+01	3.21E-01	2.85E-04	-1.85E-02
3.43E-06	2.14E+01	3.21E-01	2.85E-04	-1.79E-02
3.43E-06	2.14E+01	3.21E-01	2.85E-04	-1.73E-02
3.44E-06	2.14E+01	3.20E-01	2.85E-04	-1.67E-02
3.44E-06	2.14E+01	3.20E-01	2.85E-04	-1.66E-02
3.45E-06	2.14E+01	3.20E-01	2.85E-04	-1.52E-02
3.46E-06	2.14E+01	3.20E-01	2.85E-04	-1.38E-02
3.47E-06	2.14E+01	3.20E-01	2.84E-04	-1.23E-02
3.48E-06	2.14E+01	3.20E-01	2.84E-04	-1.08E-02
3.49E-06	2.14E+01	3.20E-01	2.84E-04	-9.32E-03
3.51E-06	2.14E+01	3.19E-01	2.84E-04	-7.76E-03
3.52E-06	2.14E+01	3.19E-01	2.84E-04	-6.18E-03
3.52E-06	2.14E+01	3.19E-01	2.84E-04	-5.43E-03
3.53E-06	2.14E+01	3.19E-01	2.84E-04	-4.68E-03
3.53E-06	2.14E+01	3.19E-01	2.84E-04	-3.93E-03
3.54E-06	2.14E+01	3.19E-01	2.84E-04	-3.18E-03
3.54E-06	2.14E+01	3.19E-01	2.84E-04	-2.42E-03
3.55E-06	2.14E+01	3.19E-01	2.83E-04	-1.67E-03
3.55E-06	2.14E+01	3.19E-01	2.83E-04	-9.08E-04
3.56E-06	2.14E+01	3.19E-01	2.83E-04	-6.22E-04
3.56E-06	2.14E+01	3.19E-01	2.83E-04	-3.35E-04
3.56E-06	2.14E+01	3.19E-01	2.83E-04	-4.80E-05
3.56E-06	2.14E+01	3.19E-01	2.83E-04	2.39E-04
3.56E-06	2.14E+01	3.19E-01	2.83E-04	5.25E-04
3.57E-06	2.14E+01	3.19E-01	2.83E-04	8.12E-04
3.57E-06	2.14E+01	3.19E-01	2.83E-04	1.10E-03
3.57E-06	2.14E+01	3.19E-01	2.83E-04	1.98E-03
3.58E-06	2.14E+01	3.18E-01	2.83E-04	2.86E-03
3.59E-06	2.14E+01	3.18E-01	2.83E-04	3.73E-03
3.59E-06	2.14E+01	3.18E-01	2.83E-04	4.60E-03
3.60E-06	2.14E+01	3.18E-01	2.83E-04	5.46E-03
3.60E-06	2.14E+01	3.18E-01	2.83E-04	6.32E-03
3.61E-06	2.14E+01	3.18E-01	2.83E-04	7.18E-03
3.61E-06	2.14E+01	3.18E-01	2.83E-04	7.70E-03
3.62E-06	2.14E+01	3.18E-01	2.83E-04	8.21E-03
3.62E-06	2.14E+01	3.18E-01	2.83E-04	8.71E-03
3.63E-06	2.14E+01	3.18E-01	2.82E-04	9.22E-03
3.63E-06	2.14E+01	3.18E-01	2.82E-04	9.72E-03
3.63E-06	2.14E+01	3.18E-01	2.82E-04	1.02E-02
3.64E-06	2.14E+01	3.18E-01	2.82E-04	1.07E-02
3.64E-06	2.14E+01	3.18E-01	2.82E-04	1.11E-02
3.64E-06	2.14E+01	3.18E-01	2.82E-04	1.14E-02
3.64E-06	2.14E+01	3.18E-01	2.82E-04	1.16E-02
3.64E-06	2.14E+01	3.18E-01	2.82E-04	1.18E-02
3.65E-06	2.14E+01	3.18E-01	2.82E-04	1.19E-02
3.65E-06	2.14E+01	3.17E-01	2.82E-04	1.20E-02
3.65E-06	2.14E+01	3.17E-01	2.82E-04	1.22E-02
3.65E-06	2.14E+01	3.17E-01	2.82E-04	1.23E-02
3.65E-06	2.14E+01	3.17E-01	2.82E-04	1.24E-02
3.65E-06	2.14E+01	3.17E-01	2.82E-04	1.26E-02
3.65E-06	2.14E+01	3.17E-01	2.82E-04	1.27E-02
3.65E-06	2.14E+01	3.17E-01	2.82E-04	1.28E-02
3.65E-06	2.14E+01	3.17E-01	2.82E-04	1.29E-02
3.65E-06	2.14E+01	3.17E-01	2.82E-04	1.31E-02
3.66E-06	2.14E+01	3.17E-01	2.82E-04	1.32E-02
3.66E-06	2.14E+01	3.17E-01	2.82E-04	1.33E-02
3.66E-06	2.14E+01	3.17E-01	2.82E-04	1.35E-02
3.66E-06	2.14E+01	3.17E-01	2.82E-04	1.36E-02
3.66E-06	2.14E+01	3.17E-01	2.82E-04	1.37E-02
3.66E-06	2.14E+01	3.17E-01	2.82E-04	1.38E-02
3.66E-06	2.14E+01	3.17E-01	2.82E-04	1.40E-02
3.66E-06	2.14E+01	3.17E-01	2.82E-04	1.41E-02
3.66E-06	2.14E+01	3.17E-01	2.82E-04	1.42E-02
3.66E-06	2.14E+01	3.17E-01	2.82E-04	1.43E-02
3.67E-06	2.14E+01	3.17E-01	2.82E-04	1.45E-02
3.67E-06	2.14E+01	3.17E-01	2.82E-04	1.46E-02
3.67E-06	2.14E+01	3.17E-01	2.82E-04	1.47E-02
3.67E-06	2.14E+01	3.17E-01	2.82E-04	1.48E-02
3.67E-06	2.14E+01	3.17E-01	2.82E-04	1.50E-02
3.67E-06	2.14E+01	3.17E-01	2.82E-04	1.51E-02
3.67E-06	2.14E+01	3.17E-01	2.82E-04	1.52E-02
3.67E-06	2.14E+01	3.17E-01	2.82E-04	1.53E-02
3.67E-06	2.14E+01	3.17E-01	2.82E-04	1.54E-02
3.67E-06	2.14E+01	3.17E-01	2.82E-04	1.56E-02
3.68E-06	2.14E+01	3.17E-01	2.82E-04	1.57E-02
3.68E-06	2.14E+01	3.17E-01	2.82E-04	1.58E-02
3.68E-06	2.14E+01	3.17E-01	2.82E-04	1.59E-02
3.68E-06	2.14E+01	3.17E-01	2.82E-04	1.60E-02
3.68E-06	2.14E+01	3.17E-01	2.82E-04	1.62E-02
3.68E-06	2.14E+01	3.17E-01	2.82E-04	1.63E-02
3.68E-06	2.14E+01	3.17E-01	2.82E-04	1.64E-02
3.68E-06	2.14E+01	3.17E-01	2.82E-04	1.65E-02
3.68E-06	2.14E+01	3.17E-01	2.82E-04	1.66E-02
3.68E-06	2.14E+01	3.18E-01	2.82E-04	1.68E-02
3.69E-06	2.14E+01	3.18E-01	2.82E-04	1.69E-02
3.69E-06	2.14E+01	3.18E-01	2.83E-04	1.70E-02
3.69E-06	2.14E+01	3.18E-01	2.83E-04	1.71E-02
3.69E-06	2.14E+01	3.18E-01	2.83E-04	1.72E-02
3.69E-06	2.14E+01	3.19E-01	2.83E-04	1.73E-02
3.69E-06	2.14E+01	3.19E-01	2.84E-04	1.75E-02
3.69E-06	2.14E+01	3.20E-01	2.84E-04	1.76E-02
3.69E-06	2.14E+01	3.21E-01	2.85E-04	1.77E-02
3.69E-06	2.14E+01	3.21E-01	2.86E-04	1.78E-02
3.70E-06	2.14E+01	3.24E-01	2.88E-04	1.80E-02
3.70E-06	2.14E+01	3.26E-01	2.90E-04	1.83E-02
3.70E-06	2.14E+01	3.28E-01	2.91E-04	1.84E-02
3.70E-06	2.14E+01	3.30E-01	2.93E-04	1.85E-02
3.70E-06	2.14E+01	3.31E-01	2.95E-04	1.86E-02
3.70E-06	2.14E+01	3.33E-01	2.96E-04	1.87E-02
3.70E-06	2.14E+01	3.35E-01	2.98E-04	1.88E-02
3.70E-06	2.14E+01	3.38E-01	3.00E-04	1.89E-02
3.70E-06	2.14E+01	3.40E-01	3.02E-04	1.90E-02
3.71E-06	2.14E+01	3.42E-01	3.04E-04	1.91E-02
3.71E-06	2.14E+01	3.47E-01	3.08E-04	1.94E-02
3.71E-06	2.14E+01	3.51E-01	3.12E-04	1.96E-02
3.71E-06	2.14E+01	3.58E-01	3.18E-04	1.99E-02
3.71E-06	2.14E+01	3.63E-01	3.23E-04	2.01E-02
3.72E-06	2.14E+01	3.68E-01	3.27E-04	2.03E-02
3.72E-06	2.14E+01	3.72E-01	3.31E-04	2.05E-02
3.72E-06	2.14E+01	3.77E-01	3.35E-04	2.07E-02
3.72E-06	2.14E+01	3.81E-01	3.39E-04	2.09E-02
3.72E-06	2.14E+01	3.86E-01	3.43E-04	2.11E-02
3.73E-06	2.14E+01	3.90E-01	3.47E-04	2.13E-02
3.74E-06	2.14E+01	4.13E-01	3.67E-04	2.24E-02
3.75E-06	2.14E+01	4.29E-01	3.81E-04	2.32E-02
3.75E-06	2.14E+01	4.43E-01	3.94E-04	2.39E-02
3.76E-06	2.14E+01	4.57E-01	4.06E-04	2.46E-02
3.77E-06	2.14E+01	4.69E-01	4.17E-04	2.53E-02
3.78E-06	2.14E+01	4.80E-01	4.27E-04	2.59E-02
3.79E-06	2.14E+01	4.89E-01	4.35E-04	2.66E-02
3.80E-06	2.14E+01	4.98E-01	4.43E-04	2.71E-02
3.80E-06	2.14E+01	5.00E-01	4.44E-04	2.73E-02
3.80E-06	2.14E+01	5.02E-01	4.46E-04	2.74E-02
3.80E-06	2.14E+01	5.04E-01	4.48E-04	2.76E-02
3.81E-06	2.14E+01	5.06E-01	4.50E-04	2.77E-02
3.81E-06	2.14E+01	5.08E-01	4.51E-04	2.79E-02
3.81E-06	2.14E+01	5.09E-01	4.53E-04	2.80E-02
3.81E-06	2.14E+01	5.11E-01	4.54E-04	2.82E-02
3.81E-06	2.14E+01	5.12E-01	4.55E-04	2.82E-02
3.82E-06	2.14E+01	5.13E-01	4.56E-04	2.83E-02
3.82E-06	2.14E+01	5.15E-01	4.57E-04	2.85E-02
3.82E-06	2.14E+01	5.16E-01	4.59E-04	2.87E-02
3.83E-06	2.14E+01	5.18E-01	4.61E-04	2.89E-02
3.83E-06	2.14E+01	5.20E-01	4.62E-04	2.91E-02
3.83E-06	2.14E+01	5.21E-01	4.63E-04	2.92E-02
3.84E-06	2.14E+01	5.22E-01	4.64E-04	2.94E-02
3.84E-06	2.14E+01	5.23E-01	4.65E-04	2.96E-02
3.84E-06	2.14E+01	5.24E-01	4.66E-04	2.97E-02
3.85E-06	2.14E+01	5.24E-01	4.66E-04	2.99E-02
3.85E-06	2.14E+01	5.25E-01	4.67E-04	3.00E-02
3.85E-06	2.14E+01	5.25E-01	4.67E-04	3.01E-02
3.86E-06	2.14E+01	5.26E-01	4.67E-04	3.02E-02
3.86E-06	2.14E+01	5.26E-01	4.67E-04	3.03E-02
3.86E-06	2.14E+01	5.26E-01	4.68E-04	3.04E-02
3.86E-06	2.14E+01	5.26E-01	4.68E-04	3.05E-02
3.86E-06	2.14E+01	5.26E-01	4.68E-04	3.06E-02
3.87E-06	2.14E+01	5.26E-01	4.68E-04	3.06E-02
3.87E-06	2.14E+01	5.26E-01	4.68E-04	3.06E-02
3.87E-06	2.14E+01	5.26E-01	4.68E-04	3.07E-02
3.87E-06	2.14E+01	5.26E-01	4.68E-04	3.07E-02
3.87E-06	2.14E+01	5.27E-01	4.68E-04	3.07E-02
3.87E-06	2.14E+01	5.27E-01	4.68E-04	3.08E-02
3.87E-06	2.14E+01	5.27E-01	4.68E-04	3.08E-02
3.87E-06	2.14E+01	5.27E-01	4.68E-04	3.09E-02
3.87E-06	2.14E+01	5.27E-01	4.68E-04	3.09E-02
3.87E-06	2.14E+01	5.27E-01	4.68E-04	3.09E-02
3.88E-06	2.14E+01	5.27E-01	4.68E-04	3.10E-02
3.88E-06	2.14E+01	5.27E-01	4.68E-04	3.10E-02
3.88E-06	2.14E+01	5.27E-01	4.68E-04	3.10E-02
3.88E-06	2.14E+01	5.27E-01	4.68E-04	3.11E-02
3.88E-06	2.14E+01	5.27E-01	4.68E-04	3.11E-02
3.88E-06	2.14E+01	5.27E-01	4.68E-04	3.11E-02
3.88E-06	2.14E+01	5.27E-01	4.68E-04	3.12E-02
3.88E-06	2.14E+01	5.27E-01	4.68E-04	3.12E-02
3.88E-06	2.14E+01	5.27E-01	4.68E-04	3.12E-02
3.88E-06	2.14E+01	5.27E-01	4.68E-04	3.13E-02
3.89E-06	2.14E+01	5.27E-01	4.68E-04	3.13E-02
3.89E-06	2.14E+01	5.27E-01	4.68E-04	3.14E-02
3.89E-06	2.14E+01	5.27E-01	4.68E-04	3.14E-02
3.89E-06	2.14E+01	5.27E-01	4.68E-04	3.14E-02
3.89E-06	2.14E+01	5.27E-01	4.68E-04	3.15E-02
3.89E-06	2.14E+01	5.27E-01	4.68E-04	3.15E-02
3.89E-06	2.14E+01	5.27E-01	4.68E-04	3.15E-02
3.89E-06	2.14E+01	5.27E-01	4.68E-04	3.16E-02
3.89E-06	2.14E+01	5.27E-01	4.68E-04	3.16E-02
3.89E-06	2.14E+01	5.26E-01	4.68E-04	3.16E-02
3.90E-06	2.14E+01	5.26E-01	4.68E-04	3.17E-02
3.90E-06	2.14E+01	5.26E-01	4.68E-04	3.17E-02
3.90E-06	2.14E+01	5.26E-01	4.68E-04	3.17E-02
3.90E-06	2.14E+01	5.26E-01	4.68E-04	3.18E-02
3.90E-06	2.14E+01	5.26E-01	4.68E-04	3.18E-02
3.90E-06	2.14E+01	5.26E-01	4.68E-04	3.18E-02
3.90E-06	2.14E+01	5.26E-01	4.68E-04	3.19E-02
3.90E-06	2.14E+01	5.26E-01	4.68E-04	3.19E-02
3.90E-06	2.14E+01	5.26E-01	4.68E-04	3.20E-02
3.90E-06	2.14E+01	5.26E-01	4.68E-04	3.20E-02
3.91E-06	2.14E+01	5.26E-01	4.68E-04	3.20E-02
3.91E-06	2.14E+01	5.26E-01	4.68E-04	3.21E-02
3.91E-06	2.14E+01	5.26E-01	4.68E-04	3.21E-02
3.91E-06	2.14E+01	5.26E-01	4.68E-04	3.21E-02
3.91E-06	2.14E+01	5.26E-01	4.68E-04	3.22E-02
3.91E-06	2.14E+01	5.26E-01	4.68E-04	3.22E-02
3.91E-06	2.14E+01	5.26E-01	4.68E-04	3.23E-02
3.91E-06	2.14E+01	5.26E-01	4.68E-04	3.23E-02
3.91E-06	2.14E+01	5.26E-01	4.68E-04	3.23E-02
3.91E-06	2.14E+01	5.26E-01	4.68E-04	3.24E-02
3.92E-06	2.14E+01	5.26E-01	4.68E-04	3.24E-02
3.92E-06	2.14E+01	5.26E-01	4.68E-04	3.25E-02
3.92E-06	2.14E+01	5.26E-01	4.68E-04	3.25E-02
3.92E-06	2.14E+01	5.26E-01	4.68E-04	3.26E-02
3.92E-06	2.14E+01	5.26E-01	4.67E-04	3.26E-02
3.92E-06	2.14E+01	5.26E-01	4.67E-04	3.27E-02
3.92E-06	2.14E+01	5.26E-01	4.67E-04	3.27E-02
3.92E-06	2.14E+01	5.26E-01	4.67E-04	3.27E-02
3.92E-06	2.14E+01	5.26E-01	4.67E-04	3.28E-02
3.92E-06	2.14E+01	5.26E-01	4.67E-04	3.28E-02
3.93E-06	2.14E+01	5.26E-01	4.67E-04	3.29E-02
3.93E-06	2.14E+01	5.26E-01	4.67E-04	3.29E-02
3.93E-06	2.14E+01	5.26E-01	4.67E-04	3.30E-02
3.93E-06	2.14E+01	5.26E-01	4.67E-04	3.31E-02
3.93E-06	2.14E+01	5.26E-01	4.67E-04	3.31E-02
3.93E-06	2.14E+01	5.26E-01	4.67E-04	3.32E-02
3.93E-06	2.14E+01	5.26E-01	4.67E-04	3.32E-02
3.93E-06	2.14E+01	5.26E-01	4.67E-04	3.33E-02
3.93E-06	2.14E+01	5.26E-01	4.67E-04	3.33E-02
3.93E-06	2.14E+01	5.26E-01	4.67E-04	3.34E-02
3.94E-06	2.14E+01	5.26E-01	4.67E-04	3.35E-02
3.94E-06	2.14E+01	5.26E-01	4.67E-04	3.35E-02
3.94E-06	2.14E+01	5.26E-01	4.67E-04	3.36E-02
3.94E-06	2.14E+01	5.25E-01	4.67E-04	3.37E-02
3.94E-06	2.14E+01	5.25E-01	4.67E-04	3.38E-02
3.94E-06	2.14E+01	5.25E-01	4.67E-04	3.38E-02
3.94E-06	2.14E+01	5.25E-01	4.67E-04	3.40E-02
3.94E-06	2.14E+01	5.25E-01	4.67E-04	3.42E-02
3.95E-06	2.14E+01	5.25E-01	4.67E-04	3.44E-02
3.95E-06	2.14E+01	5.25E-01	4.67E-04	3.46E-02
3.95E-06	2.14E+01	5.25E-01	4.67E-04	3.48E-02
3.95E-06	2.14E+01	5.25E-01	4.67E-04	3.51E-02
3.96E-06	2.14E+01	5.25E-01	4.67E-04	3.53E-02
3.96E-06	2.14E+01	5.25E-01	4.67E-04	3.56E-02
3.96E-06	2.14E+01	5.25E-01	4.67E-04	3.59E-02
3.96E-06	2.14E+01	5.25E-01	4.67E-04	3.62E-02
3.97E-06	2.14E+01	5.25E-01	4.67E-04	3.67E-02
3.97E-06	2.14E+01	5.25E-01	4.66E-04	3.74E-02
3.97E-06	2.14E+01	5.25E-01	4.66E-04	3.83E-02
3.98E-06	2.14E+01	5.25E-01	4.66E-04	3.93E-02
3.98E-06	2.14E+01	5.25E-01	4.66E-04	4.04E-02
3.98E-06	2.14E+01	5.24E-01	4.66E-04	4.17E-02
3.99E-06	2.14E+01	5.24E-01	4.66E-04	4.31E-02
3.99E-06	2.14E+01	5.24E-01	4.66E-04	4.44E-02
3.99E-06	2.14E+01	5.24E-01	4.66E-04	4.58E-02
3.99E-06	2.14E+01	5.24E-01	4.66E-04	4.68E-02
4.00E-06	2.14E+01	5.24E-01	4.66E-04	4.77E-02
4.00E-06	2.14E+01	5.24E-01	4.66E-04	4.86E-02
4.00E-06	2.14E+01	5.24E-01	4.66E-04	4.87E-02
4.00E-06	2.14E+01	5.24E-01	4.66E-04	4.88E-02
4.00E-06	2.14E+01	5.24E-01	4.66E-04	4.89E-02
4.00E-06	2.14E+01	5.24E-01	4.66E-04	4.90E-02
4.00E-06	2.14E+01	5.24E-01	4.66E-04	4.91E-02
4.00E-06	2.14E+01	5.24E-01	4.66E-04	4.92E-02
4.00E-06	2.14E+01	5.24E-01	4.66E-04	4.93E-02
4.00E-06	2.14E+01	5.24E-01	4.66E-04	5.17E-02
4.00E-06	2.14E+01	5.24E-01	4.66E-04	5.59E-02
4.00E-06	2.14E+01	5.24E-01	4.66E-04	6.33E-02
4.00E-06	2.14E+01	5.24E-01	4.66E-04	7.74E-02
4.00E-06	2.14E+01	5.24E-01	4.66E-04	1.05E-01
4.00E-06	2.14E+01	5.24E-01	4.66E-04	1.63E-01
4.00E-06	2.14E+01	5.24E-01	4.66E-04	2.27E-01
4.00E-06	2.14E+01	5.24E-01	4.66E-04	3.13E-01
4.00E-06	2.14E+01	5.24E-01	4.66E-04	4.19E-01
4.00E-06	2.14E+01	5.24E-01	4.66E-04	5.16E-01
4.01E-06	2.14E+01	5.24E-01	4.66E-04	5.97E-01
4.01E-06	2.14E+01	5.24E-01	4.66E-04	6.65E-01
4.01E-06	2.14E+01	5.24E-01	4.66E-04	7.24E-01
4.01E-06	2.14E+01	5.24E-01	4.66E-04	8.60E-01
4.01E-06	2.14E+01	5.24E-01	4.66E-04	1.01E+00
4.01E-06	2.14E+01	5.24E-01	4.66E-04	1.09E+00
4.01E-06	2.14E+01	5.24E-01	4.66E-04	1.11E+00
4.01E-06	2.14E+01	5.24E-01	4.66E-04	1.09E+00
4.01E-06	2.14E+01	5.24E-01	4.66E-04	1.03E+00
4.01E-06	2.14E+01	5.24E-01	4.66E-04	9.95E-01
4.01E-06	2.14E+01	5.24E-01	4.66E-04	9.49E-01
4.01E-06	2.14E+01	5.24E-01	4.66E-04	8.89E-01
4.01E-06	2.14E+01	5.24E-01	4.66E-04	8.04E-01
4.01E-06	2.14E+01	5.24E-01	4.66E-04	7.33E-01
4.01E-06	2.14E+01	5.24E-01	4.66E-04	6.70E-01
4.01E-06	2.14E+01	5.24E-01	4.66E-04	6.25E-01
4.01E-06	2.14E+01	5.24E-01	4.66E-04	5.89E-01
4.01E-06	2.14E+01	5.24E-01	4.66E-04	5.64E-01
4.01E-06	2.14E+01	5.24E-01	4.66E-04	5.47E-01
4.01E-06	2.14E+01	5.24E-01	4.66E-04	5.36E-01
4.01E-06	2.14E+01	5.24E-01	4.66E-04	5.29E-01
4.02E-06	2.14E+01	5.24E-01	4.66E-04	5.24E-01
4.02E-06	2.14E+01	5.24E-01	4.66E-04	5.20E-01
4.02E-06	2.14E+01	5.24E-01	4.65E-04	5.15E-01
4.02E-06	2.14E+01	5.24E-01	4.65E-04	5.09E-01
4.02E-06	2.14E+01	5.24E-01	4.65E-04	5.02E-01
4.02E-06	2.14E+01	5.24E-01	4.65E-04	4.94E-01
4.02E-06	2.14E+01	5.24E-01	4.65E-04	4.86E-01
4.02E-06	2.14E+01	5.24E-01	4.65E-04	4.77E-01
4.02E-06	2.14E+01	5.24E-01	4.65E-04	4.68E-01
4.02E-06	2.14E+01	5.24E-01	4.65E-04	4.58E-01
4.02E-06	2.14E+01	5.23E-01	4.65E-04	4.49E-01
4.03E-06	2.14E+01	5.23E-01	4.65E-04	4.38E-01
4.03E-06	2.14E+01	5.23E-01	4.65E-04	4.28E-01
4.03E-06	2.14E+01	5.23E-01	4.65E-04	4.17E-01
4.03E-06	2.14E+01	5.23E-01	4.65E-04	4.06E-01
4.03E-06	2.14E+01	5.23E-01	4.65E-04	3.95E-01
4.03E-06	2.14E+01	5.23E-01	4.65E-04	3.84E-01
4.03E-06	2.14E+01	5.23E-01	4.65E-04	3.72E-01
4.03E-06	2.14E+01	5.23E-01	4.65E-04	3.61E-01
4.03E-06	2.14E+01	5.23E-01	4.65E-04	3.49E-01
4.03E-06	2.14E+01	5.23E-01	4.65E-04	3.38E-01
4.04E-06	2.14E+01	5.23E-01	4.65E-04	3.26E-01
4.04E-06	2.14E+01	5.23E-01	4.65E-04	3.14E-01
4.04E-06	2.14E+01	5.23E-01	4.65E-04	3.02E-01
4.04E-06	2.14E+01	5.23E-01	4.65E-04	2.90E-01
4.04E-06	2.14E+01	5.23E-01	4.65E-04	2.78E-01
4.04E-06	2.14E+01	5.23E-01	4.65E-04	2.66E-01
4.04E-06	2.14E+01	5.23E-01	4.65E-04	2.54E-01
4.04E-06	2.14E+01	5.23E-01	4.65E-04	2.42E-01
4.04E-06	2.14E+01	5.23E-01	4.65E-04	2.30E-01
4.04E-06	2.14E+01	5.23E-01	4.65E-04	2.18E-01
[truncated: 63,537 more rows]
