# Supplementary material for: A priority based energy harvesting scheme for charging embedded sensor nodes in wireless body area networks
Source: PLoS One. 2019 Apr 22;14(4):e0214716. doi: 10.1371/journal.pone.0214716 (PMC6476470; doi:10.1371/journal.pone.0214716)
Supplement: S4 Dataset — This dataset is generated using Table 2 of Lchoke modeled class—E driver circuit. Fig 7 is plotted using this dataset. (CSV) [file pone.0214716.s004.csv]

Lchoke Modeled Class - E Driver Circuit Generated Data Set
time	V(n001)	V(n006)	I(Rload2)	I(Vsource)
0.00E+00	0.00E+00	0.00E+00	0.00E+00	1.00E+01
1.00E-14	7.50E+00	0.00E+00	0.00E+00	2.50E+00
2.00E-14	1.00E+01	0.00E+00	0.00E+00	-1.03E-07
4.00E-14	1.00E+01	0.00E+00	0.00E+00	-1.05E-07
8.00E-14	1.00E+01	-8.41E-45	0.00E+00	-1.09E-07
1.60E-13	1.00E+01	-2.68E-43	0.00E+00	-1.17E-07
3.20E-13	1.00E+01	-8.11E-42	-7.01E-45	-1.33E-07
6.40E-13	1.00E+01	-2.43E-40	-2.21E-43	-1.65E-07
1.28E-12	1.00E+01	-7.12E-39	-6.47E-42	-2.29E-07
2.56E-12	1.00E+01	-2.04E-37	-1.85E-40	-3.58E-07
5.12E-12	1.00E+01	-5.80E-36	-5.28E-39	-6.15E-07
2.05E-11	1.00E+01	-6.93E-33	-6.30E-36	-2.16E-06
1.34E-10	1.00E+01	-1.78E-29	-1.62E-32	-1.36E-05
2.34E-10	1.00E+01	-1.80E-28	-1.63E-31	-2.36E-05
2.89E-10	1.00E+01	-5.01E-28	-4.55E-31	-2.92E-05
3.62E-10	1.00E+01	-1.51E-27	-1.37E-30	-3.65E-05
4.51E-10	1.00E+01	-4.46E-27	-4.06E-30	-4.54E-05
5.65E-10	1.00E+01	-1.36E-26	-1.24E-29	-5.69E-05
7.04E-10	1.00E+01	-4.08E-26	-3.71E-29	-7.09E-05
8.82E-10	1.00E+01	-1.25E-25	-1.14E-28	-8.87E-05
1.10E-09	1.00E+01	-3.78E-25	-3.43E-28	-1.11E-04
1.38E-09	1.00E+01	-1.16E-24	-1.05E-27	-1.39E-04
1.72E-09	1.00E+01	-3.53E-24	-3.21E-27	-1.73E-04
2.16E-09	1.00E+01	-1.08E-23	-9.86E-27	-2.17E-04
2.71E-09	1.00E+01	-3.32E-23	-3.02E-26	-2.72E-04
3.40E-09	1.00E+01	-1.02E-22	-9.31E-26	-3.41E-04
4.26E-09	1.00E+01	-3.07E-22	-2.80E-25	-4.27E-04
5.26E-09	1.00E+01	-8.21E-22	-7.46E-25	-5.27E-04
6.26E-09	1.00E+01	-1.84E-21	-1.67E-24	-6.27E-04
7.26E-09	1.00E+01	-3.68E-21	-3.34E-24	-7.26E-04
8.26E-09	1.00E+01	-6.77E-21	-6.16E-24	-8.25E-04
9.26E-09	1.00E+01	-1.17E-20	-1.06E-23	-9.24E-04
1.03E-08	1.00E+01	-1.91E-20	-1.73E-23	-1.02E-03
1.13E-08	1.00E+01	-2.98E-20	-2.71E-23	-1.12E-03
1.23E-08	1.00E+01	-4.40E-20	-4.00E-23	-1.22E-03
1.26E-08	1.00E+01	-5.02E-20	-4.57E-23	-1.25E-03
1.29E-08	1.00E+01	-5.58E-20	-5.08E-23	-1.28E-03
1.33E-08	1.00E+01	-6.46E-20	-5.87E-23	-1.32E-03
1.34E-08	1.00E+01	-6.80E-20	-6.18E-23	-1.33E-03
1.35E-08	1.00E+01	-7.07E-20	-6.43E-23	-1.34E-03
1.37E-08	1.00E+01	-7.51E-20	-6.83E-23	-1.36E-03
1.39E-08	1.00E+01	-7.92E-20	-7.20E-23	-1.37E-03
1.40E-08	1.00E+01	-8.16E-20	-7.41E-23	-1.38E-03
1.40E-08	1.00E+01	-8.41E-20	-7.64E-23	-1.39E-03
1.42E-08	1.00E+01	-8.71E-20	-7.92E-23	-1.40E-03
1.43E-08	1.00E+01	-9.05E-20	-8.23E-23	-1.41E-03
1.44E-08	1.00E+01	-9.39E-20	-8.54E-23	-1.43E-03
1.45E-08	1.00E+01	-9.77E-20	-8.88E-23	-1.44E-03
1.46E-08	1.00E+01	-1.02E-19	-9.26E-23	-1.45E-03
1.48E-08	1.00E+01	-1.07E-19	-9.76E-23	-1.47E-03
1.50E-08	1.00E+01	-1.14E-19	-1.03E-22	-1.49E-03
1.53E-08	1.00E+01	-1.24E-19	-1.13E-22	-1.51E-03
1.56E-08	1.00E+01	-1.36E-19	-1.24E-22	-1.55E-03
1.62E-08	1.00E+01	-1.60E-19	-1.46E-22	-1.60E-03
1.67E-08	1.00E+01	-1.84E-19	-1.67E-22	-1.66E-03
1.75E-08	1.00E+01	-2.22E-19	-2.02E-22	-1.73E-03
1.83E-08	1.00E+01	-2.66E-19	-2.42E-22	-1.82E-03
1.93E-08	1.00E+01	-3.27E-19	-2.98E-22	-1.92E-03
2.03E-08	1.00E+01	-3.95E-19	-3.59E-22	-2.02E-03
2.13E-08	1.00E+01	-4.69E-19	-4.27E-22	-2.12E-03
2.23E-08	1.00E+01	-5.50E-19	-5.00E-22	-2.22E-03
2.33E-08	1.00E+01	-6.38E-19	-5.80E-22	-2.32E-03
2.43E-08	1.00E+01	-7.33E-19	-6.67E-22	-2.42E-03
2.53E-08	1.00E+01	-8.35E-19	-7.59E-22	-2.52E-03
2.63E-08	1.00E+01	-9.44E-19	-8.58E-22	-2.62E-03
2.73E-08	1.00E+01	-1.06E-18	-9.63E-22	-2.72E-03
2.83E-08	1.00E+01	-1.18E-18	-1.07E-21	-2.82E-03
2.90E-08	1.00E+01	-1.28E-18	-1.16E-21	-2.89E-03
3.00E-08	1.00E+01	-1.41E-18	-1.28E-21	-2.99E-03
3.01E-08	1.00E+01	-1.42E-18	-1.29E-21	-3.00E-03
3.03E-08	1.00E+01	-1.45E-18	-1.32E-21	-3.02E-03
3.07E-08	1.00E+01	-1.51E-18	-1.37E-21	-3.06E-03
3.15E-08	1.00E+01	-1.62E-18	-1.48E-21	-3.15E-03
3.25E-08	1.00E+01	-1.78E-18	-1.61E-21	-3.25E-03
3.35E-08	1.00E+01	-1.93E-18	-1.76E-21	-3.35E-03
3.45E-08	1.00E+01	-2.10E-18	-1.91E-21	-3.45E-03
3.55E-08	1.00E+01	-2.27E-18	-2.06E-21	-3.55E-03
3.65E-08	1.00E+01	-2.45E-18	-2.23E-21	-3.65E-03
3.75E-08	1.00E+01	-2.63E-18	-2.39E-21	-3.75E-03
3.85E-08	1.00E+01	-2.83E-18	-2.57E-21	-3.85E-03
3.95E-08	1.00E+01	-3.02E-18	-2.75E-21	-3.95E-03
4.05E-08	1.00E+01	-3.23E-18	-2.94E-21	-4.05E-03
4.15E-08	1.00E+01	-3.44E-18	-3.13E-21	-4.15E-03
4.25E-08	1.00E+01	-3.66E-18	-3.33E-21	-4.25E-03
4.35E-08	1.00E+01	-3.89E-18	-3.53E-21	-4.35E-03
4.45E-08	1.00E+01	-4.12E-18	-3.74E-21	-4.45E-03
4.55E-08	1.00E+01	-4.36E-18	-3.96E-21	-4.55E-03
4.65E-08	1.00E+01	-4.60E-18	-4.18E-21	-4.65E-03
4.75E-08	1.00E+01	-4.85E-18	-4.41E-21	-4.75E-03
4.85E-08	1.00E+01	-5.11E-18	-4.65E-21	-4.85E-03
4.95E-08	1.00E+01	-5.38E-18	-4.89E-21	-4.95E-03
5.05E-08	1.00E+01	-5.65E-18	-5.14E-21	-5.05E-03
5.15E-08	1.00E+01	-5.93E-18	-5.39E-21	-5.16E-03
5.25E-08	1.00E+01	-6.21E-18	-5.65E-21	-5.26E-03
5.35E-08	1.00E+01	-6.50E-18	-5.91E-21	-5.36E-03
5.45E-08	1.00E+01	-6.80E-18	-6.18E-21	-5.46E-03
5.55E-08	1.00E+01	-7.11E-18	-6.46E-21	-5.56E-03
5.65E-08	1.00E+01	-7.42E-18	-6.74E-21	-5.66E-03
5.75E-08	1.00E+01	-7.73E-18	-7.03E-21	-5.76E-03
5.85E-08	1.00E+01	-8.06E-18	-7.32E-21	-5.86E-03
5.95E-08	1.00E+01	-8.39E-18	-7.62E-21	-5.96E-03
6.05E-08	1.00E+01	-8.72E-18	-7.93E-21	-6.06E-03
6.15E-08	1.00E+01	-9.07E-18	-8.24E-21	-6.16E-03
6.25E-08	1.00E+01	-9.41E-18	-8.56E-21	-6.26E-03
6.35E-08	1.00E+01	-9.77E-18	-8.88E-21	-6.36E-03
6.45E-08	1.00E+01	-1.01E-17	-9.21E-21	-6.46E-03
6.55E-08	1.00E+01	-1.05E-17	-9.54E-21	-6.56E-03
6.65E-08	1.00E+01	-1.09E-17	-9.88E-21	-6.66E-03
6.75E-08	1.00E+01	-1.12E-17	-1.02E-20	-6.76E-03
6.85E-08	1.00E+01	-1.16E-17	-1.06E-20	-6.86E-03
6.95E-08	1.00E+01	-1.20E-17	-1.09E-20	-6.96E-03
7.05E-08	1.00E+01	-1.24E-17	-1.13E-20	-7.06E-03
7.15E-08	1.00E+01	-1.28E-17	-1.17E-20	-7.17E-03
7.25E-08	1.00E+01	-1.32E-17	-1.20E-20	-7.27E-03
7.35E-08	1.00E+01	-1.36E-17	-1.24E-20	-7.37E-03
7.45E-08	1.00E+01	-1.41E-17	-1.28E-20	-7.47E-03
7.55E-08	1.00E+01	-1.45E-17	-1.32E-20	-7.57E-03
7.65E-08	1.00E+01	-1.49E-17	-1.36E-20	-7.67E-03
7.75E-08	1.00E+01	-1.54E-17	-1.40E-20	-7.77E-03
7.85E-08	1.00E+01	-1.58E-17	-1.44E-20	-7.87E-03
7.95E-08	1.00E+01	-1.63E-17	-1.48E-20	-7.97E-03
8.05E-08	1.00E+01	-1.67E-17	-1.52E-20	-8.07E-03
8.15E-08	1.00E+01	-1.72E-17	-1.56E-20	-8.17E-03
8.25E-08	1.00E+01	-1.76E-17	-1.60E-20	-8.27E-03
8.35E-08	1.00E+01	-1.81E-17	-1.65E-20	-8.37E-03
8.45E-08	1.00E+01	-1.86E-17	-1.69E-20	-8.47E-03
8.55E-08	1.00E+01	-1.91E-17	-1.73E-20	-8.57E-03
8.65E-08	1.00E+01	-1.96E-17	-1.78E-20	-8.67E-03
8.75E-08	1.00E+01	-2.01E-17	-1.82E-20	-8.77E-03
8.85E-08	1.00E+01	-2.06E-17	-1.87E-20	-8.87E-03
8.95E-08	1.00E+01	-2.11E-17	-1.91E-20	-8.97E-03
9.05E-08	1.00E+01	-2.16E-17	-1.96E-20	-9.07E-03
9.15E-08	1.00E+01	-2.21E-17	-2.01E-20	-9.18E-03
9.25E-08	1.00E+01	-2.26E-17	-2.05E-20	-9.28E-03
9.35E-08	1.00E+01	-2.31E-17	-2.10E-20	-9.38E-03
9.45E-08	1.00E+01	-2.37E-17	-2.15E-20	-9.48E-03
9.55E-08	1.00E+01	-2.42E-17	-2.20E-20	-9.58E-03
9.65E-08	1.00E+01	-2.47E-17	-2.25E-20	-9.68E-03
9.75E-08	1.00E+01	-2.53E-17	-2.30E-20	-9.78E-03
9.85E-08	1.00E+01	-2.58E-17	-2.35E-20	-9.88E-03
9.95E-08	1.00E+01	-2.64E-17	-2.40E-20	-9.98E-03
1.00E-07	1.00E+01	-2.69E-17	-2.45E-20	-1.01E-02
1.01E-07	1.00E+01	-2.75E-17	-2.50E-20	-1.02E-02
1.02E-07	1.00E+01	-2.81E-17	-2.55E-20	-1.03E-02
1.03E-07	1.00E+01	-2.86E-17	-2.60E-20	-1.04E-02
1.04E-07	1.00E+01	-2.92E-17	-2.66E-20	-1.05E-02
1.05E-07	1.00E+01	-2.98E-17	-2.71E-20	-1.06E-02
1.06E-07	1.00E+01	-3.04E-17	-2.76E-20	-1.07E-02
1.07E-07	1.00E+01	-3.10E-17	-2.82E-20	-1.08E-02
1.08E-07	1.00E+01	-3.16E-17	-2.87E-20	-1.09E-02
1.09E-07	1.00E+01	-3.22E-17	-2.92E-20	-1.10E-02
1.10E-07	1.00E+01	-3.28E-17	-2.98E-20	-1.11E-02
1.11E-07	1.00E+01	-3.34E-17	-3.03E-20	-1.12E-02
1.12E-07	1.00E+01	-3.40E-17	-3.09E-20	-1.13E-02
1.13E-07	1.00E+01	-3.46E-17	-3.15E-20	-1.14E-02
1.14E-07	1.00E+01	-3.52E-17	-3.20E-20	-1.15E-02
1.15E-07	1.00E+01	-3.59E-17	-3.26E-20	-1.16E-02
1.16E-07	1.00E+01	-3.65E-17	-3.32E-20	-1.17E-02
1.17E-07	1.00E+01	-3.71E-17	-3.37E-20	-1.18E-02
1.18E-07	1.00E+01	-3.77E-17	-3.43E-20	-1.19E-02
1.19E-07	1.00E+01	-3.84E-17	-3.49E-20	-1.20E-02
1.20E-07	1.00E+01	-3.90E-17	-3.55E-20	-1.21E-02
1.21E-07	1.00E+01	-3.97E-17	-3.61E-20	-1.22E-02
1.22E-07	1.00E+01	-4.03E-17	-3.67E-20	-1.23E-02
1.23E-07	1.00E+01	-4.10E-17	-3.73E-20	-1.24E-02
1.24E-07	1.00E+01	-4.16E-17	-3.79E-20	-1.25E-02
1.25E-07	1.00E+01	-4.23E-17	-3.85E-20	-1.26E-02
1.26E-07	1.00E+01	-4.30E-17	-3.91E-20	-1.27E-02
1.27E-07	1.00E+01	-4.36E-17	-3.97E-20	-1.28E-02
1.28E-07	1.00E+01	-4.43E-17	-4.03E-20	-1.29E-02
1.29E-07	1.00E+01	-4.50E-17	-4.09E-20	-1.30E-02
1.30E-07	1.00E+01	-4.57E-17	-4.15E-20	-1.31E-02
1.31E-07	1.00E+01	-4.63E-17	-4.21E-20	-1.32E-02
1.32E-07	1.00E+01	-4.70E-17	-4.27E-20	-1.33E-02
1.33E-07	1.00E+01	-4.77E-17	-4.34E-20	-1.34E-02
1.34E-07	1.00E+01	-4.84E-17	-4.40E-20	-1.35E-02
1.35E-07	1.00E+01	-4.91E-17	-4.46E-20	-1.36E-02
1.36E-07	1.00E+01	-4.98E-17	-4.53E-20	-1.37E-02
1.37E-07	1.00E+01	-5.05E-17	-4.59E-20	-1.38E-02
1.38E-07	1.00E+01	-5.12E-17	-4.65E-20	-1.39E-02
1.39E-07	1.00E+01	-5.19E-17	-4.72E-20	-1.40E-02
1.40E-07	1.00E+01	-5.26E-17	-4.78E-20	-1.41E-02
1.41E-07	1.00E+01	-5.33E-17	-4.84E-20	-1.42E-02
1.42E-07	1.00E+01	-5.40E-17	-4.91E-20	-1.43E-02
1.43E-07	1.00E+01	-5.47E-17	-4.97E-20	-1.44E-02
1.44E-07	1.00E+01	-5.54E-17	-5.04E-20	-1.45E-02
1.45E-07	1.00E+01	-5.61E-17	-5.10E-20	-1.46E-02
1.46E-07	1.00E+01	-5.69E-17	-5.17E-20	-1.47E-02
1.47E-07	1.00E+01	-5.76E-17	-5.23E-20	-1.48E-02
1.48E-07	1.00E+01	-5.83E-17	-5.30E-20	-1.49E-02
1.49E-07	1.00E+01	-5.90E-17	-5.37E-20	-1.50E-02
1.50E-07	1.00E+01	-5.98E-17	-5.43E-20	-1.51E-02
1.51E-07	1.00E+01	-6.05E-17	-5.50E-20	-1.52E-02
1.52E-07	1.00E+01	-6.12E-17	-5.57E-20	-1.53E-02
1.53E-07	1.00E+01	-6.20E-17	-5.63E-20	-1.54E-02
1.54E-07	1.00E+01	-6.27E-17	-5.70E-20	-1.55E-02
1.55E-07	1.00E+01	-6.34E-17	-5.77E-20	-1.56E-02
1.56E-07	1.00E+01	-6.42E-17	-5.83E-20	-1.57E-02
1.57E-07	1.00E+01	-6.49E-17	-5.90E-20	-1.58E-02
1.58E-07	1.00E+01	-6.56E-17	-5.97E-20	-1.59E-02
1.59E-07	1.00E+01	-6.64E-17	-6.03E-20	-1.60E-02
1.60E-07	1.00E+01	-6.71E-17	-6.10E-20	-1.61E-02
1.61E-07	1.00E+01	-6.79E-17	-6.17E-20	-1.62E-02
1.62E-07	1.00E+01	-6.86E-17	-6.24E-20	-1.63E-02
1.63E-07	1.00E+01	-6.93E-17	-6.30E-20	-1.64E-02
1.64E-07	1.00E+01	-7.01E-17	-6.37E-20	-1.65E-02
1.65E-07	1.00E+01	-7.08E-17	-6.44E-20	-1.66E-02
1.66E-07	1.00E+01	-7.16E-17	-6.51E-20	-1.67E-02
1.67E-07	1.00E+01	-7.23E-17	-6.58E-20	-1.68E-02
1.68E-07	1.00E+01	-7.31E-17	-6.64E-20	-1.69E-02
1.69E-07	1.00E+01	-7.38E-17	-6.71E-20	-1.70E-02
1.70E-07	1.00E+01	-7.46E-17	-6.78E-20	-1.71E-02
1.71E-07	1.00E+01	-7.53E-17	-6.85E-20	-1.72E-02
1.72E-07	1.00E+01	-7.61E-17	-6.92E-20	-1.73E-02
1.73E-07	1.00E+01	-7.68E-17	-6.99E-20	-1.74E-02
1.74E-07	1.00E+01	-7.76E-17	-7.05E-20	-1.75E-02
1.75E-07	1.00E+01	-7.83E-17	-7.12E-20	-1.76E-02
1.76E-07	1.00E+01	-7.91E-17	-7.19E-20	-1.77E-02
1.77E-07	1.00E+01	-7.99E-17	-7.26E-20	-1.78E-02
1.78E-07	1.00E+01	-8.06E-17	-7.33E-20	-1.79E-02
1.79E-07	1.00E+01	-8.14E-17	-7.40E-20	-1.80E-02
1.80E-07	1.00E+01	-8.21E-17	-7.46E-20	-1.81E-02
1.81E-07	1.00E+01	-8.29E-17	-7.53E-20	-1.82E-02
1.82E-07	1.00E+01	-8.36E-17	-7.60E-20	-1.83E-02
1.83E-07	1.00E+01	-8.44E-17	-7.67E-20	-1.84E-02
1.84E-07	1.00E+01	-8.51E-17	-7.74E-20	-1.85E-02
1.85E-07	1.00E+01	-8.59E-17	-7.81E-20	-1.86E-02
1.86E-07	1.00E+01	-8.66E-17	-7.87E-20	-1.87E-02
1.87E-07	1.00E+01	-8.74E-17	-7.94E-20	-1.88E-02
1.88E-07	1.00E+01	-8.81E-17	-8.01E-20	-1.89E-02
1.89E-07	1.00E+01	-8.89E-17	-8.08E-20	-1.90E-02
1.90E-07	1.00E+01	-8.96E-17	-8.15E-20	-1.91E-02
1.91E-07	1.00E+01	-9.03E-17	-8.21E-20	-1.92E-02
1.92E-07	1.00E+01	-9.11E-17	-8.28E-20	-1.93E-02
1.93E-07	1.00E+01	-9.18E-17	-8.35E-20	-1.94E-02
1.94E-07	1.00E+01	-9.26E-17	-8.42E-20	-1.95E-02
1.95E-07	1.00E+01	-9.33E-17	-8.48E-20	-1.96E-02
1.96E-07	1.00E+01	-9.41E-17	-8.55E-20	-1.97E-02
1.97E-07	1.00E+01	-9.48E-17	-8.62E-20	-1.98E-02
1.98E-07	1.00E+01	-9.55E-17	-8.68E-20	-1.99E-02
1.99E-07	1.00E+01	-9.63E-17	-8.75E-20	-2.00E-02
2.00E-07	1.00E+01	-9.70E-17	-8.82E-20	-2.01E-02
2.01E-07	1.00E+01	-9.77E-17	-8.88E-20	-2.02E-02
2.02E-07	1.00E+01	-9.85E-17	-8.95E-20	-2.03E-02
2.04E-07	1.00E+01	-9.99E-17	-9.08E-20	-2.05E-02
2.06E-07	1.00E+01	-1.01E-16	-9.22E-20	-2.07E-02
2.08E-07	1.00E+01	-1.03E-16	-9.35E-20	-2.09E-02
2.11E-07	1.00E+01	-1.05E-16	-9.54E-20	-2.12E-02
2.14E-07	1.00E+01	-1.07E-16	-9.73E-20	-2.15E-02
2.17E-07	1.00E+01	-1.09E-16	-9.89E-20	-2.18E-02
2.19E-07	1.00E+01	-1.10E-16	-1.00E-19	-2.20E-02
2.22E-07	1.00E+01	-1.12E-16	-1.02E-19	-2.23E-02
2.24E-07	1.00E+01	-1.14E-16	-1.03E-19	-2.25E-02
2.27E-07	1.00E+01	-1.15E-16	-1.05E-19	-2.28E-02
2.29E-07	1.00E+01	-1.17E-16	-1.06E-19	-2.30E-02
2.31E-07	1.00E+01	-1.19E-16	-1.08E-19	-2.32E-02
2.35E-07	1.00E+01	-1.21E-16	-1.10E-19	-2.36E-02
2.38E-07	1.00E+01	-1.23E-16	-1.11E-19	-2.39E-02
2.41E-07	1.00E+01	-1.24E-16	-1.13E-19	-2.42E-02
2.44E-07	1.00E+01	-1.26E-16	-1.15E-19	-2.45E-02
2.47E-07	1.00E+01	-1.28E-16	-1.17E-19	-2.48E-02
2.50E-07	1.00E+01	-1.30E-16	-1.18E-19	-2.51E-02
2.53E-07	1.00E+01	-1.32E-16	-1.20E-19	-2.55E-02
2.54E-07	1.00E+01	-1.32E-16	-1.20E-19	-2.56E-02
2.61E-07	1.00E+01	-1.36E-16	-1.23E-19	-2.62E-02
2.67E-07	1.00E+01	-1.39E-16	-1.26E-19	-2.68E-02
2.74E-07	1.00E+01	-1.42E-16	-1.29E-19	-2.75E-02
2.80E-07	1.00E+01	-1.44E-16	-1.31E-19	-2.81E-02
2.87E-07	1.00E+01	-1.46E-16	-1.33E-19	-2.88E-02
2.93E-07	1.00E+01	-1.48E-16	-1.35E-19	-2.94E-02
3.00E-07	1.00E+01	-1.50E-16	-1.36E-19	-3.01E-02
3.04E-07	1.00E+01	-1.51E-16	-1.37E-19	-3.05E-02
3.08E-07	1.00E+01	-1.52E-16	-1.38E-19	-3.09E-02
3.12E-07	1.00E+01	-1.52E-16	-1.38E-19	-3.13E-02
3.16E-07	1.00E+01	-1.53E-16	-1.39E-19	-3.17E-02
3.20E-07	1.00E+01	-1.53E-16	-1.39E-19	-3.21E-02
3.24E-07	1.00E+01	-1.53E-16	-1.39E-19	-3.25E-02
3.28E-07	1.00E+01	-1.53E-16	-1.39E-19	-3.29E-02
3.29E-07	1.00E+01	-1.53E-16	-1.39E-19	-3.30E-02
3.30E-07	1.00E+01	-1.53E-16	-1.39E-19	-3.31E-02
3.30E-07	1.00E+01	-1.53E-16	-1.39E-19	-3.31E-02
3.30E-07	1.00E+01	-1.53E-16	-1.39E-19	-3.31E-02
3.30E-07	1.00E+01	-1.53E-16	-1.39E-19	-3.32E-02
3.30E-07	1.00E+01	-1.53E-16	-1.39E-19	-3.32E-02
3.30E-07	1.00E+01	-1.53E-16	-1.39E-19	-3.32E-02
3.30E-07	1.00E+01	-1.53E-16	-1.39E-19	-3.32E-02
3.31E-07	1.00E+01	-1.53E-16	-1.39E-19	-3.32E-02
3.31E-07	1.00E+01	-1.53E-16	-1.39E-19	-3.33E-02
3.32E-07	1.00E+01	-1.53E-16	-1.39E-19	-3.34E-02
3.33E-07	1.00E+01	-1.53E-16	-1.39E-19	-3.35E-02
3.34E-07	1.00E+01	-1.53E-16	-1.39E-19	-3.36E-02
3.35E-07	1.00E+01	-1.53E-16	-1.39E-19	-3.37E-02
3.36E-07	1.00E+01	-1.52E-16	-1.39E-19	-3.38E-02
3.37E-07	1.00E+01	-1.52E-16	-1.38E-19	-3.39E-02
3.38E-07	1.00E+01	-1.52E-16	-1.38E-19	-3.40E-02
3.39E-07	1.00E+01	-1.52E-16	-1.38E-19	-3.41E-02
3.40E-07	1.00E+01	-1.52E-16	-1.38E-19	-3.42E-02
3.41E-07	1.00E+01	-1.52E-16	-1.38E-19	-3.43E-02
3.42E-07	1.00E+01	-1.52E-16	-1.38E-19	-3.44E-02
3.43E-07	1.00E+01	-1.51E-16	-1.38E-19	-3.45E-02
3.44E-07	1.00E+01	-1.51E-16	-1.38E-19	-3.46E-02
3.45E-07	1.00E+01	-1.51E-16	-1.37E-19	-3.47E-02
3.46E-07	1.00E+01	-1.51E-16	-1.37E-19	-3.48E-02
3.47E-07	1.00E+01	-1.51E-16	-1.37E-19	-3.49E-02
3.48E-07	1.00E+01	-1.51E-16	-1.37E-19	-3.50E-02
3.49E-07	1.00E+01	-1.50E-16	-1.37E-19	-3.51E-02
3.50E-07	1.00E+01	-1.50E-16	-1.36E-19	-3.52E-02
3.51E-07	1.00E+01	-1.50E-16	-1.36E-19	-3.53E-02
3.52E-07	1.00E+01	-1.50E-16	-1.36E-19	-3.54E-02
3.53E-07	1.00E+01	-1.49E-16	-1.36E-19	-3.55E-02
3.54E-07	1.00E+01	-1.49E-16	-1.35E-19	-3.56E-02
3.55E-07	1.00E+01	-1.49E-16	-1.35E-19	-3.57E-02
3.56E-07	1.00E+01	-1.48E-16	-1.35E-19	-3.58E-02
3.57E-07	1.00E+01	-1.48E-16	-1.35E-19	-3.59E-02
3.58E-07	1.00E+01	-1.48E-16	-1.34E-19	-3.60E-02
3.59E-07	1.00E+01	-1.48E-16	-1.34E-19	-3.61E-02
3.60E-07	1.00E+01	-1.47E-16	-1.34E-19	-3.62E-02
3.60E-07	1.00E+01	-1.47E-16	-1.34E-19	-3.62E-02
3.60E-07	1.00E+01	-1.47E-16	-1.34E-19	-3.62E-02
3.61E-07	1.00E+01	-1.47E-16	-1.34E-19	-3.62E-02
3.61E-07	1.00E+01	-1.47E-16	-1.33E-19	-3.63E-02
3.62E-07	1.00E+01	-1.46E-16	-1.33E-19	-3.64E-02
3.63E-07	1.00E+01	-1.46E-16	-1.33E-19	-3.65E-02
3.64E-07	1.00E+01	-1.46E-16	-1.32E-19	-3.66E-02
3.65E-07	1.00E+01	-1.45E-16	-1.32E-19	-3.67E-02
3.66E-07	1.00E+01	-1.45E-16	-1.32E-19	-3.68E-02
3.67E-07	1.00E+01	-1.44E-16	-1.31E-19	-3.69E-02
3.68E-07	1.00E+01	-1.44E-16	-1.31E-19	-3.69E-02
3.68E-07	1.00E+01	-1.44E-16	-1.31E-19	-3.70E-02
3.68E-07	1.00E+01	-1.44E-16	-1.31E-19	-3.70E-02
3.69E-07	1.00E+01	-1.44E-16	-1.31E-19	-3.70E-02
3.69E-07	1.00E+01	-1.44E-16	-1.31E-19	-3.71E-02
3.70E-07	1.00E+01	-1.43E-16	-1.30E-19	-3.71E-02
3.70E-07	1.00E+01	-1.43E-16	-1.30E-19	-3.72E-02
3.71E-07	1.00E+01	-1.43E-16	-1.30E-19	-3.73E-02
3.72E-07	1.00E+01	-1.42E-16	-1.29E-19	-3.74E-02
3.73E-07	1.00E+01	-1.42E-16	-1.29E-19	-3.75E-02
3.74E-07	1.00E+01	-1.41E-16	-1.28E-19	-3.76E-02
3.75E-07	1.00E+01	-1.41E-16	-1.28E-19	-3.77E-02
3.76E-07	1.00E+01	-1.40E-16	-1.27E-19	-3.78E-02
3.77E-07	1.00E+01	-1.40E-16	-1.27E-19	-3.79E-02
3.78E-07	1.00E+01	-1.39E-16	-1.26E-19	-3.80E-02
3.79E-07	1.00E+01	-1.39E-16	-1.26E-19	-3.81E-02
3.80E-07	1.00E+01	-1.38E-16	-1.25E-19	-3.82E-02
3.81E-07	1.00E+01	-1.37E-16	-1.25E-19	-3.83E-02
3.82E-07	1.00E+01	-1.37E-16	-1.24E-19	-3.84E-02
3.83E-07	1.00E+01	-1.36E-16	-1.24E-19	-3.85E-02
3.84E-07	1.00E+01	-1.36E-16	-1.23E-19	-3.86E-02
3.85E-07	1.00E+01	-1.35E-16	-1.23E-19	-3.87E-02
3.86E-07	1.00E+01	-1.34E-16	-1.22E-19	-3.88E-02
3.87E-07	1.00E+01	-1.33E-16	-1.21E-19	-3.89E-02
3.88E-07	1.00E+01	-1.33E-16	-1.21E-19	-3.90E-02
3.89E-07	1.00E+01	-1.32E-16	-1.20E-19	-3.91E-02
3.90E-07	1.00E+01	-1.31E-16	-1.19E-19	-3.92E-02
3.91E-07	1.00E+01	-1.30E-16	-1.18E-19	-3.93E-02
3.92E-07	1.00E+01	-1.30E-16	-1.18E-19	-3.94E-02
3.93E-07	1.00E+01	-1.29E-16	-1.17E-19	-3.95E-02
3.94E-07	1.00E+01	-1.28E-16	-1.16E-19	-3.96E-02
3.95E-07	1.00E+01	-1.27E-16	-1.15E-19	-3.97E-02
3.96E-07	1.00E+01	-1.26E-16	-1.14E-19	-3.98E-02
3.97E-07	1.00E+01	-1.25E-16	-1.14E-19	-3.99E-02
3.98E-07	1.00E+01	-1.24E-16	-1.13E-19	-4.01E-02
3.99E-07	1.00E+01	-1.23E-16	-1.12E-19	-4.02E-02
4.00E-07	1.00E+01	-1.22E-16	-1.11E-19	-4.03E-02
4.01E-07	1.00E+01	-1.21E-16	-1.10E-19	-4.04E-02
4.02E-07	1.00E+01	-1.20E-16	-1.09E-19	-4.05E-02
4.03E-07	1.00E+01	-1.18E-16	-1.08E-19	-4.06E-02
4.04E-07	1.00E+01	-1.17E-16	-1.07E-19	-4.07E-02
4.05E-07	1.00E+01	-1.16E-16	-1.05E-19	-4.08E-02
4.06E-07	1.00E+01	-1.15E-16	-1.04E-19	-4.09E-02
4.07E-07	1.00E+01	-1.13E-16	-1.03E-19	-4.10E-02
4.08E-07	1.00E+01	-1.12E-16	-1.02E-19	-4.11E-02
4.09E-07	1.00E+01	-1.11E-16	-1.01E-19	-4.12E-02
4.10E-07	1.00E+01	-1.09E-16	-9.94E-20	-4.13E-02
4.11E-07	1.00E+01	-1.08E-16	-9.81E-20	-4.14E-02
4.12E-07	1.00E+01	-1.06E-16	-9.67E-20	-4.15E-02
4.13E-07	1.00E+01	-1.05E-16	-9.54E-20	-4.16E-02
4.14E-07	1.00E+01	-1.03E-16	-9.39E-20	-4.17E-02
4.15E-07	1.00E+01	-1.02E-16	-9.25E-20	-4.18E-02
4.16E-07	1.00E+01	-1.00E-16	-9.10E-20	-4.19E-02
4.17E-07	1.00E+01	-9.84E-17	-8.95E-20	-4.20E-02
4.18E-07	1.00E+01	-9.67E-17	-8.79E-20	-4.21E-02
4.19E-07	1.00E+01	-9.49E-17	-8.63E-20	-4.22E-02
4.20E-07	1.00E+01	-9.31E-17	-8.47E-20	-4.23E-02
4.21E-07	1.00E+01	-9.13E-17	-8.30E-20	-4.24E-02
4.22E-07	1.00E+01	-8.94E-17	-8.13E-20	-4.25E-02
4.23E-07	1.00E+01	-8.75E-17	-7.95E-20	-4.26E-02
4.24E-07	1.00E+01	-8.55E-17	-7.77E-20	-4.27E-02
4.25E-07	1.00E+01	-8.35E-17	-7.59E-20	-4.28E-02
4.26E-07	1.00E+01	-8.15E-17	-7.41E-20	-4.29E-02
4.28E-07	1.00E+01	-7.73E-17	-7.02E-20	-4.31E-02
4.30E-07	1.00E+01	-7.29E-17	-6.63E-20	-4.33E-02
4.32E-07	1.00E+01	-6.83E-17	-6.21E-20	-4.35E-02
4.33E-07	1.00E+01	-6.60E-17	-6.00E-20	-4.36E-02
4.36E-07	1.00E+01	-5.87E-17	-5.34E-20	-4.39E-02
4.38E-07	1.00E+01	-5.30E-17	-4.81E-20	-4.41E-02
4.41E-07	1.00E+01	-4.70E-17	-4.27E-20	-4.44E-02
4.43E-07	1.00E+01	-4.08E-17	-3.71E-20	-4.46E-02
4.45E-07	1.00E+01	-3.44E-17	-3.13E-20	-4.48E-02
4.48E-07	1.00E+01	-2.79E-17	-2.53E-20	-4.51E-02
4.50E-07	1.00E+01	-2.11E-17	-1.92E-20	-4.53E-02
4.52E-07	1.00E+01	-1.41E-17	-1.29E-20	-4.55E-02
4.57E-07	1.00E+01	1.51E-18	1.37E-21	-4.60E-02
4.62E-07	1.00E+01	1.76E-17	1.60E-20	-4.65E-02
4.67E-07	1.00E+01	3.41E-17	3.10E-20	-4.69E-02
4.72E-07	1.00E+01	5.10E-17	4.63E-20	-4.74E-02
4.76E-07	1.00E+01	6.83E-17	6.21E-20	-4.79E-02
4.81E-07	1.00E+01	8.60E-17	7.82E-20	-4.84E-02
4.86E-07	1.00E+01	1.04E-16	9.47E-20	-4.88E-02
4.87E-07	1.00E+01	1.08E-16	9.80E-20	-4.89E-02
4.88E-07	1.00E+01	1.12E-16	1.01E-19	-4.90E-02
4.89E-07	1.00E+01	1.15E-16	1.05E-19	-4.91E-02
4.91E-07	1.00E+01	1.22E-16	1.11E-19	-4.93E-02
4.93E-07	1.00E+01	1.30E-16	1.18E-19	-4.95E-02
4.96E-07	1.00E+01	1.40E-16	1.28E-19	-4.98E-02
4.99E-07	1.00E+01	1.51E-16	1.37E-19	-5.01E-02
5.05E-07	1.00E+01	1.71E-16	1.56E-19	-5.06E-02
5.11E-07	1.00E+01	1.89E-16	1.72E-19	-5.12E-02
5.16E-07	1.00E+01	2.05E-16	1.86E-19	-5.17E-02
5.22E-07	1.00E+01	2.18E-16	1.98E-19	-5.22E-02
5.28E-07	1.00E+01	2.29E-16	2.08E-19	-5.28E-02
5.33E-07	1.00E+01	2.38E-16	2.16E-19	-5.33E-02
5.39E-07	1.00E+01	2.44E-16	2.22E-19	-5.38E-02
5.40E-07	1.00E+01	2.45E-16	2.23E-19	-5.39E-02
5.49E-07	1.00E+01	2.49E-16	2.26E-19	-5.47E-02
5.57E-07	1.00E+01	2.37E-16	2.15E-19	-5.55E-02
5.66E-07	1.00E+01	2.08E-16	1.89E-19	-5.63E-02
5.74E-07	1.00E+01	1.63E-16	1.48E-19	-5.70E-02
5.83E-07	1.00E+01	1.01E-16	9.20E-20	-5.78E-02
5.92E-07	1.00E+01	2.33E-17	2.12E-20	-5.85E-02
6.00E-07	1.00E+01	-7.09E-17	-6.45E-20	-5.93E-02
6.11E-07	1.00E+01	-2.14E-16	-1.95E-19	-6.02E-02
6.21E-07	1.00E+01	-4.09E-16	-3.72E-19	-6.10E-02
6.31E-07	1.00E+01	-6.54E-16	-5.94E-19	-6.19E-02
6.42E-07	1.00E+01	-9.49E-16	-8.63E-19	-6.28E-02
6.52E-07	1.00E+01	-1.30E-15	-1.18E-18	-6.36E-02
6.63E-07	1.00E+01	-1.69E-15	-1.54E-18	-6.44E-02
6.73E-07	1.00E+01	-2.14E-15	-1.95E-18	-6.53E-02
6.86E-07	1.00E+01	-2.77E-15	-2.51E-18	-6.62E-02
6.98E-07	1.00E+01	-3.51E-15	-3.19E-18	-6.72E-02
7.11E-07	1.00E+01	-4.36E-15	-3.96E-18	-6.81E-02
7.23E-07	1.00E+01	-5.33E-15	-4.84E-18	-6.91E-02
7.36E-07	1.00E+01	-6.41E-15	-5.82E-18	-7.00E-02
7.49E-07	1.00E+01	-7.60E-15	-6.91E-18	-7.08E-02
7.61E-07	1.00E+01	-8.91E-15	-8.10E-18	-7.17E-02
7.72E-07	1.00E+01	-1.02E-14	-9.26E-18	-7.24E-02
7.83E-07	1.00E+01	-1.16E-14	-1.05E-17	-7.32E-02
7.95E-07	1.00E+01	-1.30E-14	-1.18E-17	-7.39E-02
8.06E-07	1.00E+01	-1.46E-14	-1.33E-17	-7.46E-02
8.17E-07	1.00E+01	-1.63E-14	-1.48E-17	-7.53E-02
8.28E-07	1.00E+01	-1.80E-14	-1.64E-17	-7.60E-02
8.39E-07	1.00E+01	-1.99E-14	-1.81E-17	-7.66E-02
8.40E-07	1.00E+01	-2.00E-14	-1.82E-17	-7.67E-02
8.52E-07	1.00E+01	-2.22E-14	-2.01E-17	-7.74E-02
8.64E-07	1.00E+01	-2.44E-14	-2.21E-17	-7.80E-02
8.76E-07	1.00E+01	-2.66E-14	-2.42E-17	-7.87E-02
8.88E-07	1.00E+01	-2.90E-14	-2.64E-17	-7.93E-02
9.00E-07	1.00E+01	-3.14E-14	-2.86E-17	-7.99E-02
9.12E-07	1.00E+01	-3.39E-14	-3.08E-17	-8.05E-02
9.24E-07	1.00E+01	-3.65E-14	-3.32E-17	-8.11E-02
9.30E-07	1.00E+01	-3.77E-14	-3.43E-17	-8.13E-02
9.35E-07	1.00E+01	-3.89E-14	-3.54E-17	-8.16E-02
9.41E-07	1.00E+01	-4.01E-14	-3.65E-17	-8.18E-02
9.46E-07	1.00E+01	-4.14E-14	-3.76E-17	-8.21E-02
9.52E-07	1.00E+01	-4.26E-14	-3.87E-17	-8.23E-02
9.58E-07	1.00E+01	-4.38E-14	-3.98E-17	-8.26E-02
9.63E-07	1.00E+01	-4.51E-14	-4.10E-17	-8.28E-02
9.64E-07	1.00E+01	-4.53E-14	-4.12E-17	-8.28E-02
9.66E-07	1.00E+01	-4.57E-14	-4.16E-17	-8.29E-02
9.68E-07	1.00E+01	-4.62E-14	-4.20E-17	-8.30E-02
9.71E-07	1.00E+01	-4.67E-14	-4.25E-17	-8.31E-02
9.73E-07	1.00E+01	-4.72E-14	-4.29E-17	-8.32E-02
9.75E-07	1.00E+01	-4.77E-14	-4.34E-17	-8.33E-02
9.78E-07	1.00E+01	-4.83E-14	-4.39E-17	-8.34E-02
9.80E-07	1.00E+01	-4.88E-14	-4.43E-17	-8.35E-02
9.82E-07	1.00E+01	-4.93E-14	-4.48E-17	-8.36E-02
9.85E-07	1.00E+01	-4.98E-14	-4.53E-17	-8.37E-02
9.87E-07	1.00E+01	-5.03E-14	-4.57E-17	-8.37E-02
9.89E-07	1.00E+01	-5.08E-14	-4.62E-17	-8.38E-02
9.92E-07	1.00E+01	-5.14E-14	-4.67E-17	-8.39E-02
9.94E-07	1.00E+01	-5.19E-14	-4.72E-17	-8.40E-02
9.97E-07	1.00E+01	-5.24E-14	-4.77E-17	-8.41E-02
9.99E-07	1.00E+01	-5.29E-14	-4.81E-17	-8.42E-02
1.00E-06	1.00E+01	-5.32E-14	-4.83E-17	-8.42E-02
1.00E-06	1.00E+01	-5.32E-14	-4.83E-17	-8.42E-02
1.00E-06	1.00E+01	-5.32E-14	-4.84E-17	-8.42E-02
1.00E-06	1.00E+01	-5.32E-14	-4.84E-17	-8.42E-02
1.00E-06	1.00E+01	-5.33E-14	-4.84E-17	-8.42E-02
1.00E-06	1.00E+01	-5.34E-14	-4.85E-17	-8.43E-02
1.00E-06	1.00E+01	-5.35E-14	-4.87E-17	-8.43E-02
1.00E-06	1.00E+01	-5.37E-14	-4.88E-17	-8.43E-02
1.00E-06	1.00E+01	-5.39E-14	-4.90E-17	-8.44E-02
1.00E-06	1.00E+01	-5.42E-14	-4.92E-17	-8.44E-02
1.01E-06	1.00E+01	-5.44E-14	-4.94E-17	-8.44E-02
1.01E-06	1.00E+01	-5.46E-14	-4.96E-17	-8.45E-02
1.01E-06	1.00E+01	-5.48E-14	-4.98E-17	-8.45E-02
1.01E-06	1.00E+01	-5.50E-14	-5.00E-17	-8.45E-02
1.01E-06	1.00E+01	-5.52E-14	-5.02E-17	-8.46E-02
1.01E-06	1.00E+01	-5.54E-14	-5.04E-17	-8.46E-02
1.01E-06	1.00E+01	-5.56E-14	-5.06E-17	-8.46E-02
1.01E-06	1.00E+01	-5.58E-14	-5.08E-17	-8.47E-02
1.01E-06	1.00E+01	-5.60E-14	-5.09E-17	-8.47E-02
1.01E-06	1.00E+01	-5.62E-14	-5.10E-17	-8.48E-02
1.01E-06	1.00E+01	-5.63E-14	-5.11E-17	-8.48E-02
1.01E-06	1.00E+01	-5.63E-14	-5.12E-17	-8.48E-02
1.02E-06	1.00E+01	-5.64E-14	-5.13E-17	-8.49E-02
1.02E-06	1.00E+01	-5.65E-14	-5.14E-17	-8.49E-02
1.02E-06	1.00E+01	-5.67E-14	-5.15E-17	-8.50E-02
1.02E-06	1.00E+01	-5.67E-14	-5.15E-17	-8.50E-02
1.02E-06	1.00E+01	-5.67E-14	-5.16E-17	-8.50E-02
1.02E-06	1.00E+01	-5.67E-14	-5.16E-17	-8.50E-02
1.02E-06	1.00E+01	-5.67E-14	-5.16E-17	-8.50E-02
1.02E-06	1.00E+01	-5.68E-14	-5.16E-17	-8.50E-02
1.02E-06	1.00E+01	-5.68E-14	-5.16E-17	-8.50E-02
1.02E-06	1.00E+01	-5.68E-14	-5.16E-17	-8.50E-02
1.02E-06	1.00E+01	-5.68E-14	-5.16E-17	-8.50E-02
1.02E-06	1.00E+01	-5.68E-14	-5.17E-17	-8.51E-02
1.02E-06	1.00E+01	-5.69E-14	-5.17E-17	-8.51E-02
1.02E-06	1.00E+01	-5.69E-14	-5.17E-17	-8.51E-02
1.02E-06	1.00E+01	-5.69E-14	-5.18E-17	-8.51E-02
1.02E-06	1.00E+01	-5.70E-14	-5.18E-17	-8.51E-02
1.02E-06	1.00E+01	-5.71E-14	-5.19E-17	-8.52E-02
1.02E-06	1.00E+01	-5.71E-14	-5.19E-17	-8.52E-02
1.02E-06	1.00E+01	-5.72E-14	-5.20E-17	-8.53E-02
1.02E-06	1.00E+01	-5.74E-14	-5.22E-17	-8.53E-02
1.02E-06	1.00E+01	-5.76E-14	-5.23E-17	-8.54E-02
1.02E-06	1.00E+01	-5.77E-14	-5.25E-17	-8.55E-02
1.02E-06	1.00E+01	-5.79E-14	-5.27E-17	-8.56E-02
1.02E-06	1.00E+01	-5.81E-14	-5.29E-17	-8.57E-02
1.02E-06	1.00E+01	-5.83E-14	-5.30E-17	-8.58E-02
1.03E-06	1.00E+01	-5.86E-14	-5.32E-17	-8.59E-02
1.03E-06	1.00E+01	-5.88E-14	-5.34E-17	-8.60E-02
1.03E-06	1.00E+01	-5.90E-14	-5.36E-17	-8.61E-02
1.03E-06	1.00E+01	-5.92E-14	-5.38E-17	-8.62E-02
1.03E-06	1.00E+01	-5.92E-14	-5.38E-17	-8.62E-02
1.03E-06	1.00E+01	-5.93E-14	-5.39E-17	-8.63E-02
1.03E-06	1.00E+01	-5.94E-14	-5.40E-17	-8.63E-02
1.03E-06	1.00E+01	-5.94E-14	-5.40E-17	-8.63E-02
1.03E-06	1.00E+01	-5.95E-14	-5.41E-17	-8.63E-02
1.03E-06	1.00E+01	-5.95E-14	-5.41E-17	-8.64E-02
1.03E-06	1.00E+01	-5.96E-14	-5.42E-17	-8.64E-02
1.03E-06	1.00E+01	-5.98E-14	-5.43E-17	-8.65E-02
1.03E-06	1.00E+01	-6.00E-14	-5.45E-17	-8.66E-02
1.03E-06	1.00E+01	-6.02E-14	-5.47E-17	-8.67E-02
1.03E-06	1.00E+01	-6.04E-14	-5.49E-17	-8.68E-02
1.04E-06	1.00E+01	-6.06E-14	-5.50E-17	-8.69E-02
1.04E-06	1.00E+01	-6.07E-14	-5.52E-17	-8.70E-02
1.04E-06	1.00E+01	-6.09E-14	-5.54E-17	-8.71E-02
1.04E-06	1.00E+01	-6.11E-14	-5.56E-17	-8.72E-02
1.04E-06	1.00E+01	-6.13E-14	-5.57E-17	-8.73E-02
1.04E-06	1.00E+01	-6.15E-14	-5.59E-17	-8.74E-02
1.04E-06	1.00E+01	-6.17E-14	-5.61E-17	-8.75E-02
1.04E-06	1.00E+01	-6.19E-14	-5.62E-17	-8.76E-02
1.04E-06	1.00E+01	-6.21E-14	-5.64E-17	-8.77E-02
1.04E-06	1.00E+01	-6.22E-14	-5.66E-17	-8.78E-02
1.05E-06	1.00E+01	-6.24E-14	-5.67E-17	-8.79E-02
1.05E-06	1.00E+01	-6.26E-14	-5.69E-17	-8.80E-02
1.05E-06	1.00E+01	-6.28E-14	-5.71E-17	-8.81E-02
1.05E-06	1.00E+01	-6.30E-14	-5.72E-17	-8.82E-02
1.05E-06	1.00E+01	-6.31E-14	-5.74E-17	-8.83E-02
1.05E-06	1.00E+01	-6.33E-14	-5.75E-17	-8.84E-02
1.05E-06	1.00E+01	-6.35E-14	-5.77E-17	-8.85E-02
1.05E-06	1.00E+01	-6.36E-14	-5.79E-17	-8.86E-02
1.05E-06	1.00E+01	-6.38E-14	-5.80E-17	-8.87E-02
1.05E-06	1.00E+01	-6.40E-14	-5.82E-17	-8.88E-02
1.06E-06	1.00E+01	-6.41E-14	-5.83E-17	-8.89E-02
1.06E-06	1.00E+01	-6.43E-14	-5.85E-17	-8.90E-02
1.06E-06	1.00E+01	-6.45E-14	-5.86E-17	-8.91E-02
1.06E-06	1.00E+01	-6.46E-14	-5.88E-17	-8.92E-02
1.06E-06	1.00E+01	-6.48E-14	-5.89E-17	-8.93E-02
1.06E-06	1.00E+01	-6.49E-14	-5.90E-17	-8.94E-02
1.06E-06	1.00E+01	-6.51E-14	-5.92E-17	-8.95E-02
1.06E-06	1.00E+01	-6.52E-14	-5.93E-17	-8.96E-02
1.06E-06	1.00E+01	-6.54E-14	-5.95E-17	-8.97E-02
1.06E-06	1.00E+01	-6.55E-14	-5.96E-17	-8.98E-02
1.07E-06	1.00E+01	-6.57E-14	-5.97E-17	-8.99E-02
1.07E-06	1.00E+01	-6.58E-14	-5.99E-17	-9.00E-02
1.07E-06	1.00E+01	-6.60E-14	-6.00E-17	-9.01E-02
1.07E-06	1.00E+01	-6.61E-14	-6.01E-17	-9.02E-02
1.07E-06	1.00E+01	-6.63E-14	-6.02E-17	-9.03E-02
1.07E-06	1.00E+01	-6.64E-14	-6.04E-17	-9.04E-02
1.07E-06	1.00E+01	-6.65E-14	-6.05E-17	-9.05E-02
1.07E-06	1.00E+01	-6.67E-14	-6.06E-17	-9.06E-02
1.07E-06	1.00E+01	-6.68E-14	-6.07E-17	-9.07E-02
1.07E-06	1.00E+01	-6.69E-14	-6.08E-17	-9.08E-02
1.08E-06	1.00E+01	-6.70E-14	-6.09E-17	-9.09E-02
1.08E-06	1.00E+01	-6.72E-14	-6.10E-17	-9.10E-02
1.08E-06	1.00E+01	-6.73E-14	-6.12E-17	-9.11E-02
1.08E-06	1.00E+01	-6.74E-14	-6.13E-17	-9.12E-02
1.08E-06	1.00E+01	-6.75E-14	-6.14E-17	-9.13E-02
1.08E-06	1.00E+01	-6.76E-14	-6.15E-17	-9.14E-02
1.08E-06	1.00E+01	-6.77E-14	-6.16E-17	-9.15E-02
1.08E-06	1.00E+01	-6.78E-14	-6.17E-17	-9.16E-02
1.08E-06	1.00E+01	-6.79E-14	-6.18E-17	-9.17E-02
1.08E-06	1.00E+01	-6.80E-14	-6.18E-17	-9.18E-02
1.09E-06	1.00E+01	-6.81E-14	-6.19E-17	-9.19E-02
1.09E-06	1.00E+01	-6.82E-14	-6.20E-17	-9.20E-02
1.09E-06	1.00E+01	-6.83E-14	-6.21E-17	-9.21E-02
1.09E-06	1.00E+01	-6.84E-14	-6.22E-17	-9.22E-02
1.09E-06	1.00E+01	-6.85E-14	-6.23E-17	-9.23E-02
1.09E-06	1.00E+01	-6.86E-14	-6.23E-17	-9.24E-02
1.09E-06	1.00E+01	-6.87E-14	-6.24E-17	-9.25E-02
1.09E-06	1.00E+01	-6.87E-14	-6.25E-17	-9.26E-02
1.09E-06	1.00E+01	-6.88E-14	-6.26E-17	-9.27E-02
1.09E-06	1.00E+01	-6.89E-14	-6.26E-17	-9.28E-02
1.10E-06	1.00E+01	-6.90E-14	-6.27E-17	-9.29E-02
1.10E-06	1.00E+01	-6.90E-14	-6.27E-17	-9.30E-02
1.10E-06	1.00E+01	-6.91E-14	-6.28E-17	-9.31E-02
1.10E-06	1.00E+01	-6.91E-14	-6.29E-17	-9.32E-02
1.10E-06	1.00E+01	-6.92E-14	-6.29E-17	-9.33E-02
1.10E-06	1.00E+01	-6.93E-14	-6.30E-17	-9.34E-02
1.10E-06	1.00E+01	-6.93E-14	-6.30E-17	-9.35E-02
1.10E-06	1.00E+01	-6.94E-14	-6.31E-17	-9.36E-02
1.10E-06	1.00E+01	-6.94E-14	-6.31E-17	-9.37E-02
1.10E-06	1.00E+01	-6.94E-14	-6.31E-17	-9.38E-02
1.11E-06	1.00E+01	-6.95E-14	-6.32E-17	-9.39E-02
1.11E-06	1.00E+01	-6.95E-14	-6.32E-17	-9.40E-02
1.11E-06	1.00E+01	-6.96E-14	-6.32E-17	-9.41E-02
1.11E-06	1.00E+01	-6.96E-14	-6.33E-17	-9.42E-02
1.11E-06	1.00E+01	-6.96E-14	-6.33E-17	-9.43E-02
1.11E-06	1.00E+01	-6.96E-14	-6.33E-17	-9.44E-02
1.11E-06	1.00E+01	-6.96E-14	-6.33E-17	-9.45E-02
1.11E-06	1.00E+01	-6.97E-14	-6.33E-17	-9.46E-02
1.11E-06	1.00E+01	-6.97E-14	-6.33E-17	-9.47E-02
1.11E-06	1.00E+01	-6.97E-14	-6.33E-17	-9.48E-02
1.12E-06	1.00E+01	-6.97E-14	-6.33E-17	-9.49E-02
1.12E-06	1.00E+01	-6.97E-14	-6.33E-17	-9.50E-02
1.12E-06	1.00E+01	-6.97E-14	-6.33E-17	-9.51E-02
1.12E-06	1.00E+01	-6.97E-14	-6.33E-17	-9.52E-02
1.12E-06	1.00E+01	-6.97E-14	-6.33E-17	-9.53E-02
1.12E-06	1.00E+01	-6.96E-14	-6.33E-17	-9.54E-02
1.12E-06	1.00E+01	-6.96E-14	-6.33E-17	-9.55E-02
1.12E-06	1.00E+01	-6.96E-14	-6.33E-17	-9.57E-02
1.12E-06	1.00E+01	-6.96E-14	-6.33E-17	-9.58E-02
1.12E-06	1.00E+01	-6.96E-14	-6.32E-17	-9.59E-02
1.13E-06	1.00E+01	-6.95E-14	-6.32E-17	-9.60E-02
1.13E-06	1.00E+01	-6.95E-14	-6.32E-17	-9.61E-02
1.13E-06	1.00E+01	-6.94E-14	-6.31E-17	-9.62E-02
1.13E-06	1.00E+01	-6.94E-14	-6.31E-17	-9.63E-02
1.13E-06	1.00E+01	-6.93E-14	-6.30E-17	-9.64E-02
1.13E-06	1.00E+01	-6.93E-14	-6.30E-17	-9.65E-02
1.13E-06	1.00E+01	-6.92E-14	-6.29E-17	-9.66E-02
1.13E-06	1.00E+01	-6.92E-14	-6.29E-17	-9.67E-02
1.13E-06	1.00E+01	-6.91E-14	-6.28E-17	-9.68E-02
1.13E-06	1.00E+01	-6.90E-14	-6.28E-17	-9.69E-02
1.14E-06	1.00E+01	-6.90E-14	-6.27E-17	-9.70E-02
1.14E-06	1.00E+01	-6.89E-14	-6.26E-17	-9.71E-02
1.14E-06	1.00E+01	-6.88E-14	-6.26E-17	-9.72E-02
1.14E-06	1.00E+01	-6.87E-14	-6.25E-17	-9.73E-02
1.14E-06	1.00E+01	-6.86E-14	-6.24E-17	-9.74E-02
1.14E-06	1.00E+01	-6.85E-14	-6.23E-17	-9.75E-02
1.14E-06	1.00E+01	-6.84E-14	-6.22E-17	-9.76E-02
1.14E-06	1.00E+01	-6.83E-14	-6.21E-17	-9.77E-02
1.14E-06	1.00E+01	-6.82E-14	-6.20E-17	-9.78E-02
1.14E-06	1.00E+01	-6.81E-14	-6.19E-17	-9.79E-02
1.15E-06	1.00E+01	-6.80E-14	-6.18E-17	-9.80E-02
1.15E-06	1.00E+01	-6.79E-14	-6.17E-17	-9.81E-02
1.15E-06	1.00E+01	-6.78E-14	-6.16E-17	-9.82E-02
1.15E-06	1.00E+01	-6.76E-14	-6.15E-17	-9.83E-02
1.15E-06	1.00E+01	-6.75E-14	-6.14E-17	-9.84E-02
1.15E-06	1.00E+01	-6.74E-14	-6.12E-17	-9.85E-02
1.15E-06	1.00E+01	-6.72E-14	-6.11E-17	-9.86E-02
1.15E-06	1.00E+01	-6.71E-14	-6.10E-17	-9.87E-02
1.15E-06	1.00E+01	-6.69E-14	-6.08E-17	-9.88E-02
1.15E-06	1.00E+01	-6.68E-14	-6.07E-17	-9.89E-02
1.16E-06	1.00E+01	-6.66E-14	-6.06E-17	-9.90E-02
1.16E-06	1.00E+01	-6.65E-14	-6.04E-17	-9.91E-02
1.16E-06	1.00E+01	-6.63E-14	-6.03E-17	-9.92E-02
1.16E-06	1.00E+01	-6.61E-14	-6.01E-17	-9.93E-02
1.16E-06	1.00E+01	-6.59E-14	-5.99E-17	-9.94E-02
1.16E-06	1.00E+01	-6.58E-14	-5.98E-17	-9.95E-02
1.16E-06	1.00E+01	-6.56E-14	-5.96E-17	-9.96E-02
1.16E-06	1.00E+01	-6.54E-14	-5.94E-17	-9.97E-02
1.16E-06	1.00E+01	-6.52E-14	-5.93E-17	-9.98E-02
1.16E-06	1.00E+01	-6.50E-14	-5.91E-17	-9.99E-02
1.17E-06	1.00E+01	-6.48E-14	-5.89E-17	-1.00E-01
1.17E-06	1.00E+01	-6.46E-14	-5.87E-17	-1.00E-01
1.17E-06	1.00E+01	-6.43E-14	-5.85E-17	-1.00E-01
1.17E-06	1.00E+01	-6.41E-14	-5.83E-17	-1.00E-01
1.17E-06	1.00E+01	-6.39E-14	-5.81E-17	-1.00E-01
1.17E-06	1.00E+01	-6.37E-14	-5.79E-17	-1.00E-01
1.17E-06	1.00E+01	-6.34E-14	-5.77E-17	-1.01E-01
1.17E-06	1.00E+01	-6.32E-14	-5.74E-17	-1.01E-01
1.17E-06	1.00E+01	-6.29E-14	-5.72E-17	-1.01E-01
1.17E-06	1.00E+01	-6.27E-14	-5.70E-17	-1.01E-01
1.18E-06	1.00E+01	-6.24E-14	-5.68E-17	-1.01E-01
1.18E-06	1.00E+01	-6.22E-14	-5.65E-17	-1.01E-01
1.18E-06	1.00E+01	-6.19E-14	-5.63E-17	-1.01E-01
1.18E-06	1.00E+01	-6.17E-14	-5.60E-17	-1.01E-01
1.18E-06	1.00E+01	-6.14E-14	-5.58E-17	-1.01E-01
1.18E-06	1.00E+01	-6.11E-14	-5.55E-17	-1.01E-01
1.18E-06	1.00E+01	-6.08E-14	-5.53E-17	-1.02E-01
1.18E-06	1.00E+01	-6.05E-14	-5.50E-17	-1.02E-01
1.18E-06	1.00E+01	-6.02E-14	-5.48E-17	-1.02E-01
1.18E-06	1.00E+01	-5.99E-14	-5.45E-17	-1.02E-01
1.19E-06	1.00E+01	-5.96E-14	-5.42E-17	-1.02E-01
1.19E-06	1.00E+01	-5.93E-14	-5.39E-17	-1.02E-01
1.19E-06	1.00E+01	-5.90E-14	-5.36E-17	-1.02E-01
1.19E-06	1.00E+01	-5.87E-14	-5.33E-17	-1.02E-01
1.19E-06	1.00E+01	-5.84E-14	-5.31E-17	-1.02E-01
1.19E-06	1.00E+01	-5.80E-14	-5.28E-17	-1.02E-01
1.19E-06	1.00E+01	-5.77E-14	-5.24E-17	-1.03E-01
1.19E-06	1.00E+01	-5.74E-14	-5.21E-17	-1.03E-01
1.19E-06	1.00E+01	-5.70E-14	-5.18E-17	-1.03E-01
1.19E-06	1.00E+01	-5.67E-14	-5.15E-17	-1.03E-01
1.20E-06	1.00E+01	-5.63E-14	-5.12E-17	-1.03E-01
1.20E-06	1.00E+01	-5.59E-14	-5.09E-17	-1.03E-01
1.20E-06	1.00E+01	-5.56E-14	-5.05E-17	-1.03E-01
1.20E-06	1.00E+01	-5.52E-14	-5.02E-17	-1.03E-01
1.20E-06	1.00E+01	-5.44E-14	-4.95E-17	-1.03E-01
1.20E-06	1.00E+01	-5.37E-14	-4.88E-17	-1.04E-01
1.20E-06	1.00E+01	-5.29E-14	-4.81E-17	-1.04E-01
1.21E-06	1.00E+01	-5.16E-14	-4.69E-17	-1.04E-01
1.21E-06	1.00E+01	-5.03E-14	-4.58E-17	-1.04E-01
1.21E-06	1.00E+01	-4.93E-14	-4.48E-17	-1.05E-01
1.22E-06	1.00E+01	-4.82E-14	-4.38E-17	-1.05E-01
1.22E-06	1.00E+01	-4.70E-14	-4.27E-17	-1.05E-01
1.22E-06	1.00E+01	-4.58E-14	-4.17E-17	-1.05E-01
1.22E-06	1.00E+01	-4.46E-14	-4.06E-17	-1.06E-01
1.23E-06	1.00E+01	-4.34E-14	-3.95E-17	-1.06E-01
1.23E-06	1.00E+01	-4.21E-14	-3.83E-17	-1.06E-01
1.23E-06	1.00E+01	-3.94E-14	-3.58E-17	-1.07E-01
1.24E-06	1.00E+01	-3.64E-14	-3.31E-17	-1.07E-01
1.24E-06	1.00E+01	-3.34E-14	-3.03E-17	-1.08E-01
1.25E-06	1.00E+01	-3.02E-14	-2.74E-17	-1.08E-01
1.25E-06	1.00E+01	-2.68E-14	-2.44E-17	-1.09E-01
1.26E-06	1.00E+01	-2.33E-14	-2.12E-17	-1.09E-01
1.26E-06	1.00E+01	-1.97E-14	-1.79E-17	-1.10E-01
1.27E-06	1.00E+01	-1.42E-14	-1.29E-17	-1.11E-01
1.28E-06	1.00E+01	-8.45E-15	-7.68E-18	-1.11E-01
1.29E-06	1.00E+01	-2.45E-15	-2.23E-18	-1.12E-01
1.29E-06	1.00E+01	3.80E-15	3.45E-18	-1.13E-01
1.30E-06	1.00E+01	1.03E-14	9.36E-18	-1.14E-01
1.31E-06	1.00E+01	1.70E-14	1.55E-17	-1.14E-01
1.32E-06	1.00E+01	2.41E-14	2.19E-17	-1.15E-01
1.33E-06	1.00E+01	3.48E-14	3.16E-17	-1.16E-01
1.33E-06	1.00E+01	3.58E-14	3.25E-17	-1.16E-01
1.33E-06	1.00E+01	3.68E-14	3.34E-17	-1.16E-01
1.33E-06	1.00E+01	3.75E-14	3.41E-17	-1.16E-01
1.33E-06	1.00E+01	3.80E-14	3.45E-17	-1.16E-01
1.33E-06	1.00E+01	3.81E-14	3.46E-17	-1.16E-01
1.33E-06	1.00E+01	3.82E-14	3.47E-17	-1.16E-01
1.33E-06	1.00E+01	3.84E-14	3.49E-17	-1.17E-01
1.33E-06	1.00E+01	3.86E-14	3.51E-17	-1.17E-01
1.33E-06	1.00E+01	3.90E-14	3.54E-17	-1.17E-01
1.33E-06	1.00E+01	3.97E-14	3.61E-17	-1.17E-01
1.33E-06	1.00E+01	4.07E-14	3.70E-17	-1.17E-01
1.33E-06	1.00E+01	4.17E-14	3.79E-17	-1.17E-01
1.33E-06	1.00E+01	4.27E-14	3.88E-17	-1.17E-01
1.34E-06	1.00E+01	4.37E-14	3.98E-17	-1.17E-01
1.34E-06	1.00E+01	4.47E-14	4.07E-17	-1.17E-01
1.34E-06	1.00E+01	4.58E-14	4.16E-17	-1.17E-01
1.34E-06	1.00E+01	4.68E-14	4.25E-17	-1.17E-01
1.34E-06	1.00E+01	4.78E-14	4.35E-17	-1.17E-01
1.34E-06	1.00E+01	4.89E-14	4.44E-17	-1.18E-01
1.34E-06	1.00E+01	4.99E-14	4.54E-17	-1.18E-01
1.34E-06	1.00E+01	5.09E-14	4.63E-17	-1.18E-01
1.34E-06	1.00E+01	5.20E-14	4.73E-17	-1.18E-01
1.34E-06	1.00E+01	5.30E-14	4.82E-17	-1.18E-01
1.35E-06	1.00E+01	5.41E-14	4.92E-17	-1.18E-01
1.35E-06	1.00E+01	5.51E-14	5.01E-17	-1.18E-01
1.35E-06	1.00E+01	5.62E-14	5.11E-17	-1.18E-01
1.35E-06	1.00E+01	5.72E-14	5.20E-17	-1.18E-01
1.35E-06	1.00E+01	5.83E-14	5.30E-17	-1.18E-01
1.35E-06	1.00E+01	5.93E-14	5.39E-17	-1.19E-01
1.35E-06	1.00E+01	6.04E-14	5.49E-17	-1.19E-01
1.35E-06	1.00E+01	6.15E-14	5.59E-17	-1.19E-01
1.35E-06	1.00E+01	6.25E-14	5.68E-17	-1.19E-01
1.35E-06	1.00E+01	6.36E-14	5.78E-17	-1.19E-01
1.36E-06	1.00E+01	6.47E-14	5.88E-17	-1.19E-01
1.36E-06	1.00E+01	6.57E-14	5.98E-17	-1.19E-01
1.36E-06	1.00E+01	6.68E-14	6.07E-17	-1.19E-01
1.36E-06	1.00E+01	6.79E-14	6.17E-17	-1.19E-01
1.36E-06	1.00E+01	6.83E-14	6.21E-17	-1.19E-01
1.36E-06	1.00E+01	6.87E-14	6.24E-17	-1.19E-01
1.36E-06	1.00E+01	6.90E-14	6.27E-17	-1.19E-01
1.36E-06	1.00E+01	6.93E-14	6.30E-17	-1.19E-01
1.36E-06	1.00E+01	6.94E-14	6.31E-17	-1.19E-01
1.36E-06	1.00E+01	6.94E-14	6.31E-17	-1.19E-01
1.36E-06	1.00E+01	6.95E-14	6.32E-17	-1.20E-01
1.36E-06	1.00E+01	6.96E-14	6.33E-17	-1.20E-01
1.36E-06	1.00E+01	6.99E-14	6.36E-17	-1.20E-01
1.36E-06	1.00E+01	7.05E-14	6.41E-17	-1.20E-01
1.36E-06	1.00E+01	7.16E-14	6.51E-17	-1.20E-01
1.36E-06	1.00E+01	7.26E-14	6.60E-17	-1.20E-01
1.36E-06	1.00E+01	7.37E-14	6.70E-17	-1.20E-01
1.37E-06	1.00E+01	7.48E-14	6.80E-17	-1.20E-01
1.37E-06	1.00E+01	7.59E-14	6.90E-17	-1.20E-01
1.37E-06	1.00E+01	7.70E-14	7.00E-17	-1.20E-01
1.37E-06	1.00E+01	7.76E-14	7.06E-17	-1.20E-01
1.37E-06	1.00E+01	7.80E-14	7.10E-17	-1.20E-01
1.37E-06	1.00E+01	7.84E-14	7.13E-17	-1.20E-01
1.37E-06	1.00E+01	7.89E-14	7.17E-17	-1.20E-01
1.37E-06	1.00E+01	7.92E-14	7.20E-17	-1.20E-01
1.37E-06	1.00E+01	7.97E-14	7.25E-17	-1.20E-01
1.37E-06	1.00E+01	8.03E-14	7.30E-17	-1.21E-01
1.37E-06	1.00E+01	8.13E-14	7.39E-17	-1.21E-01
1.37E-06	1.00E+01	8.24E-14	7.49E-17	-1.21E-01
1.37E-06	1.00E+01	8.35E-14	7.59E-17	-1.21E-01
1.37E-06	1.00E+01	8.46E-14	7.69E-17	-1.21E-01
1.38E-06	1.00E+01	8.57E-14	7.79E-17	-1.21E-01
1.38E-06	1.00E+01	8.68E-14	7.89E-17	-1.21E-01
1.38E-06	1.00E+01	8.79E-14	7.99E-17	-1.21E-01
1.38E-06	1.00E+01	8.90E-14	8.09E-17	-1.21E-01
1.38E-06	1.00E+01	9.01E-14	8.19E-17	-1.21E-01
1.38E-06	1.00E+01	9.12E-14	8.29E-17	-1.22E-01
1.38E-06	1.00E+01	9.23E-14	8.39E-17	-1.22E-01
1.38E-06	1.00E+01	9.34E-14	8.49E-17	-1.22E-01
1.38E-06	1.00E+01	9.45E-14	8.59E-17	-1.22E-01
1.38E-06	1.00E+01	9.56E-14	8.69E-17	-1.22E-01
1.39E-06	1.00E+01	9.67E-14	8.79E-17	-1.22E-01
1.39E-06	1.00E+01	9.78E-14	8.89E-17	-1.22E-01
1.39E-06	1.00E+01	9.89E-14	8.99E-17	-1.22E-01
1.39E-06	1.00E+01	1.00E-13	9.09E-17	-1.22E-01
1.39E-06	1.00E+01	1.01E-13	9.19E-17	-1.22E-01
1.39E-06	1.00E+01	1.02E-13	9.30E-17	-1.23E-01
1.39E-06	1.00E+01	1.03E-13	9.40E-17	-1.23E-01
1.39E-06	1.00E+01	1.04E-13	9.50E-17	-1.23E-01
1.39E-06	1.00E+01	1.06E-13	9.60E-17	-1.23E-01
1.39E-06	1.00E+01	1.07E-13	9.70E-17	-1.23E-01
1.40E-06	1.00E+01	1.08E-13	9.80E-17	-1.23E-01
1.40E-06	1.00E+01	1.09E-13	9.90E-17	-1.23E-01
1.40E-06	1.00E+01	1.10E-13	1.00E-16	-1.23E-01
1.40E-06	1.00E+01	1.11E-13	1.01E-16	-1.23E-01
1.40E-06	1.00E+01	1.12E-13	1.02E-16	-1.23E-01
1.40E-06	1.00E+01	1.13E-13	1.03E-16	-1.23E-01
1.40E-06	1.00E+01	1.14E-13	1.04E-16	-1.24E-01
1.40E-06	1.00E+01	1.16E-13	1.05E-16	-1.24E-01
1.40E-06	1.00E+01	1.17E-13	1.06E-16	-1.24E-01
1.40E-06	1.00E+01	1.18E-13	1.07E-16	-1.24E-01
1.41E-06	1.00E+01	1.19E-13	1.08E-16	-1.24E-01
1.41E-06	1.00E+01	1.20E-13	1.09E-16	-1.24E-01
1.41E-06	1.00E+01	1.21E-13	1.10E-16	-1.24E-01
1.41E-06	1.00E+01	1.22E-13	1.11E-16	-1.24E-01
1.41E-06	1.00E+01	1.23E-13	1.12E-16	-1.24E-01
1.41E-06	1.00E+01	1.24E-13	1.13E-16	-1.24E-01
1.41E-06	1.00E+01	1.25E-13	1.14E-16	-1.25E-01
1.41E-06	1.00E+01	1.26E-13	1.15E-16	-1.25E-01
1.41E-06	1.00E+01	1.28E-13	1.16E-16	-1.25E-01
1.41E-06	1.00E+01	1.29E-13	1.17E-16	-1.25E-01
1.42E-06	1.00E+01	1.30E-13	1.18E-16	-1.25E-01
1.42E-06	1.00E+01	1.31E-13	1.19E-16	-1.25E-01
1.42E-06	1.00E+01	1.32E-13	1.20E-16	-1.25E-01
1.42E-06	1.00E+01	1.34E-13	1.22E-16	-1.25E-01
1.42E-06	1.00E+01	1.36E-13	1.24E-16	-1.25E-01
1.42E-06	1.00E+01	1.38E-13	1.26E-16	-1.26E-01
1.43E-06	1.00E+01	1.42E-13	1.29E-16	-1.26E-01
1.43E-06	1.00E+01	1.45E-13	1.32E-16	-1.26E-01
1.43E-06	1.00E+01	1.47E-13	1.34E-16	-1.26E-01
1.43E-06	1.00E+01	1.50E-13	1.37E-16	-1.27E-01
1.44E-06	1.00E+01	1.53E-13	1.39E-16	-1.27E-01
1.44E-06	1.00E+01	1.55E-13	1.41E-16	-1.27E-01
1.44E-06	1.00E+01	1.58E-13	1.44E-16	-1.27E-01
1.44E-06	1.00E+01	1.61E-13	1.46E-16	-1.28E-01
1.45E-06	1.00E+01	1.63E-13	1.48E-16	-1.28E-01
1.45E-06	1.00E+01	1.68E-13	1.53E-16	-1.28E-01
1.46E-06	1.00E+01	1.73E-13	1.57E-16	-1.29E-01
1.46E-06	1.00E+01	1.78E-13	1.62E-16	-1.29E-01
1.47E-06	1.00E+01	1.82E-13	1.66E-16	-1.29E-01
1.47E-06	1.00E+01	1.87E-13	1.70E-16	-1.30E-01
1.48E-06	1.00E+01	1.91E-13	1.74E-16	-1.30E-01
1.48E-06	1.00E+01	1.96E-13	1.78E-16	-1.31E-01
1.49E-06	1.00E+01	2.01E-13	1.83E-16	-1.31E-01
1.50E-06	1.00E+01	2.06E-13	1.87E-16	-1.32E-01
1.50E-06	1.00E+01	2.11E-13	1.91E-16	-1.32E-01
1.51E-06	1.00E+01	2.15E-13	1.95E-16	-1.33E-01
1.51E-06	1.00E+01	2.19E-13	1.99E-16	-1.33E-01
1.52E-06	1.00E+01	2.23E-13	2.02E-16	-1.33E-01
1.53E-06	1.00E+01	2.26E-13	2.06E-16	-1.34E-01
1.53E-06	1.00E+01	2.27E-13	2.07E-16	-1.34E-01
1.53E-06	1.00E+01	2.28E-13	2.08E-16	-1.34E-01
1.53E-06	1.00E+01	2.29E-13	2.08E-16	-1.34E-01
1.54E-06	1.00E+01	2.30E-13	2.09E-16	-1.35E-01
1.54E-06	1.00E+01	2.31E-13	2.10E-16	-1.35E-01
1.54E-06	1.00E+01	2.32E-13	2.11E-16	-1.35E-01
1.54E-06	1.00E+01	2.33E-13	2.12E-16	-1.35E-01
1.55E-06	1.00E+01	2.35E-13	2.14E-16	-1.35E-01
1.56E-06	1.00E+01	2.37E-13	2.15E-16	-1.36E-01
1.57E-06	1.00E+01	2.38E-13	2.16E-16	-1.36E-01
1.57E-06	1.00E+01	2.39E-13	2.17E-16	-1.37E-01
1.58E-06	1.00E+01	2.39E-13	2.17E-16	-1.37E-01
1.59E-06	1.00E+01	2.39E-13	2.17E-16	-1.37E-01
1.59E-06	1.00E+01	2.38E-13	2.16E-16	-1.38E-01
1.60E-06	1.00E+01	2.36E-13	2.14E-16	-1.38E-01
1.61E-06	1.00E+01	2.33E-13	2.12E-16	-1.39E-01
1.62E-06	1.00E+01	2.29E-13	2.08E-16	-1.39E-01
1.63E-06	1.00E+01	2.24E-13	2.03E-16	-1.39E-01
1.64E-06	1.00E+01	2.18E-13	1.98E-16	-1.40E-01
1.65E-06	1.00E+01	2.10E-13	1.91E-16	-1.40E-01
1.66E-06	1.00E+01	2.02E-13	1.84E-16	-1.40E-01
1.67E-06	1.00E+01	1.98E-13	1.80E-16	-1.41E-01
1.67E-06	1.00E+01	1.94E-13	1.77E-16	-1.41E-01
1.67E-06	1.00E+01	1.90E-13	1.73E-16	-1.41E-01
1.68E-06	1.00E+01	1.86E-13	1.69E-16	-1.41E-01
1.68E-06	1.00E+01	1.81E-13	1.65E-16	-1.41E-01
1.69E-06	1.00E+01	1.76E-13	1.60E-16	-1.41E-01
1.69E-06	1.00E+01	1.71E-13	1.56E-16	-1.41E-01
1.69E-06	1.00E+01	1.70E-13	1.55E-16	-1.41E-01
1.70E-06	1.00E+01	1.56E-13	1.42E-16	-1.42E-01
1.72E-06	1.00E+01	1.41E-13	1.28E-16	-1.42E-01
1.73E-06	1.00E+01	1.25E-13	1.13E-16	-1.42E-01
1.74E-06	1.00E+01	1.08E-13	9.79E-17	-1.42E-01
1.75E-06	1.00E+01	8.96E-14	8.14E-17	-1.43E-01
1.76E-06	1.00E+01	7.05E-14	6.41E-17	-1.43E-01
1.77E-06	1.00E+01	5.03E-14	4.58E-17	-1.43E-01
1.78E-06	1.00E+01	3.90E-14	3.54E-17	-1.43E-01
1.78E-06	1.00E+01	2.74E-14	2.49E-17	-1.43E-01
1.79E-06	1.00E+01	1.57E-14	1.43E-17	-1.43E-01
1.80E-06	1.00E+01	3.80E-15	3.45E-18	-1.43E-01
1.80E-06	1.00E+01	-8.29E-15	-7.54E-18	-1.43E-01
1.81E-06	1.00E+01	-2.06E-14	-1.87E-17	-1.43E-01
1.81E-06	1.00E+01	-3.30E-14	-3.00E-17	-1.43E-01
1.82E-06	1.00E+01	-3.71E-14	-3.37E-17	-1.43E-01
1.82E-06	1.00E+01	-4.11E-14	-3.74E-17	-1.43E-01
1.82E-06	1.00E+01	-4.52E-14	-4.11E-17	-1.43E-01
1.82E-06	1.00E+01	-4.93E-14	-4.49E-17	-1.43E-01
1.82E-06	1.00E+01	-5.35E-14	-4.86E-17	-1.43E-01
1.83E-06	1.00E+01	-5.76E-14	-5.23E-17	-1.43E-01
1.83E-06	1.00E+01	-6.17E-14	-5.61E-17	-1.43E-01
1.83E-06	1.00E+01	-7.00E-14	-6.36E-17	-1.43E-01
1.84E-06	1.00E+01	-7.83E-14	-7.12E-17	-1.43E-01
1.84E-06	1.00E+01	-8.67E-14	-7.88E-17	-1.43E-01
1.84E-06	1.00E+01	-9.50E-14	-8.64E-17	-1.43E-01
1.85E-06	1.00E+01	-1.03E-13	-9.40E-17	-1.43E-01
1.85E-06	1.00E+01	-1.12E-13	-1.02E-16	-1.43E-01
1.86E-06	1.00E+01	-1.20E-13	-1.09E-16	-1.43E-01
1.86E-06	1.00E+01	-1.22E-13	-1.11E-16	-1.43E-01
1.86E-06	1.00E+01	-1.29E-13	-1.17E-16	-1.43E-01
1.87E-06	1.00E+01	-1.41E-13	-1.28E-16	-1.43E-01
1.87E-06	1.00E+01	-1.53E-13	-1.39E-16	-1.43E-01
1.88E-06	1.00E+01	-1.64E-13	-1.50E-16	-1.43E-01
1.88E-06	1.00E+01	-1.76E-13	-1.60E-16	-1.43E-01
1.89E-06	1.00E+01	-1.88E-13	-1.71E-16	-1.43E-01
1.89E-06	1.00E+01	-2.00E-13	-1.82E-16	-1.43E-01
1.90E-06	1.00E+01	-2.11E-13	-1.92E-16	-1.43E-01
1.91E-06	1.00E+01	-2.31E-13	-2.10E-16	-1.42E-01
1.92E-06	1.00E+01	-2.51E-13	-2.28E-16	-1.42E-01
1.93E-06	1.00E+01	-2.70E-13	-2.45E-16	-1.42E-01
1.94E-06	1.00E+01	-2.88E-13	-2.62E-16	-1.42E-01
1.95E-06	1.00E+01	-3.05E-13	-2.77E-16	-1.41E-01
1.96E-06	1.00E+01	-3.22E-13	-2.93E-16	-1.41E-01
1.97E-06	1.00E+01	-3.38E-13	-3.07E-16	-1.41E-01
1.97E-06	1.00E+01	-3.43E-13	-3.11E-16	-1.41E-01
1.98E-06	1.00E+01	-3.47E-13	-3.16E-16	-1.41E-01
1.98E-06	1.00E+01	-3.52E-13	-3.20E-16	-1.41E-01
1.98E-06	1.00E+01	-3.56E-13	-3.24E-16	-1.41E-01
1.99E-06	1.00E+01	-3.60E-13	-3.28E-16	-1.40E-01
1.99E-06	1.00E+01	-3.65E-13	-3.32E-16	-1.40E-01
1.99E-06	1.00E+01	-3.69E-13	-3.35E-16	-1.40E-01
1.99E-06	1.00E+01	-3.70E-13	-3.36E-16	-1.40E-01
2.00E-06	1.00E+01	-3.79E-13	-3.44E-16	-1.40E-01
2.00E-06	1.00E+01	-3.79E-13	-3.44E-16	-1.40E-01
2.00E-06	1.00E+01	-3.79E-13	-3.44E-16	-1.40E-01
2.00E-06	1.00E+01	-3.79E-13	-3.45E-16	-1.40E-01
2.00E-06	1.00E+01	-3.79E-13	-3.45E-16	-1.40E-01
2.00E-06	1.00E+01	-3.80E-13	-3.45E-16	-1.40E-01
2.00E-06	1.00E+01	-3.81E-13	-3.46E-16	-1.40E-01
2.00E-06	1.00E+01	-3.82E-13	-3.47E-16	-1.40E-01
2.00E-06	1.00E+01	-3.83E-13	-3.48E-16	-1.40E-01
2.01E-06	1.00E+01	-3.84E-13	-3.49E-16	-1.40E-01
2.01E-06	1.00E+01	-3.86E-13	-3.50E-16	-1.40E-01
2.01E-06	1.00E+01	-3.87E-13	-3.51E-16	-1.40E-01
2.01E-06	1.00E+01	-3.88E-13	-3.52E-16	-1.40E-01
2.01E-06	1.00E+01	-3.89E-13	-3.53E-16	-1.40E-01
2.01E-06	1.00E+01	-3.90E-13	-3.54E-16	-1.40E-01
2.01E-06	1.00E+01	-3.91E-13	-3.55E-16	-1.39E-01
2.01E-06	1.00E+01	-3.92E-13	-3.56E-16	-1.39E-01
2.01E-06	1.00E+01	-3.93E-13	-3.57E-16	-1.39E-01
2.01E-06	1.00E+01	-3.94E-13	-3.58E-16	-1.39E-01
2.02E-06	1.00E+01	-3.95E-13	-3.59E-16	-1.39E-01
2.02E-06	1.00E+01	-3.95E-13	-3.59E-16	-1.39E-01
2.02E-06	1.00E+01	-3.96E-13	-3.60E-16	-1.39E-01
2.02E-06	1.00E+01	-3.96E-13	-3.60E-16	-1.40E-01
2.02E-06	1.00E+01	-3.96E-13	-3.60E-16	-1.40E-01
2.02E-06	1.00E+01	-3.97E-13	-3.61E-16	-1.40E-01
2.02E-06	1.00E+01	-3.97E-13	-3.61E-16	-1.40E-01
2.02E-06	1.00E+01	-3.97E-13	-3.61E-16	-1.40E-01
2.02E-06	1.00E+01	-3.98E-13	-3.61E-16	-1.40E-01
2.02E-06	1.00E+01	-3.98E-13	-3.62E-16	-1.40E-01
2.02E-06	1.00E+01	-3.98E-13	-3.62E-16	-1.40E-01
2.02E-06	1.00E+01	-3.98E-13	-3.62E-16	-1.40E-01
2.02E-06	1.00E+01	-3.98E-13	-3.62E-16	-1.40E-01
2.02E-06	1.00E+01	-3.98E-13	-3.62E-16	-1.40E-01
2.02E-06	1.00E+01	-3.98E-13	-3.62E-16	-1.40E-01
2.02E-06	1.00E+01	-3.98E-13	-3.62E-16	-1.40E-01
2.02E-06	1.00E+01	-3.98E-13	-3.62E-16	-1.40E-01
2.02E-06	1.00E+01	-3.98E-13	-3.62E-16	-1.40E-01
2.02E-06	1.00E+01	-3.98E-13	-3.62E-16	-1.40E-01
2.02E-06	1.00E+01	-3.98E-13	-3.62E-16	-1.40E-01
2.02E-06	1.00E+01	-3.99E-13	-3.62E-16	-1.40E-01
2.02E-06	1.00E+01	-3.99E-13	-3.63E-16	-1.40E-01
2.02E-06	1.00E+01	-3.99E-13	-3.63E-16	-1.40E-01
2.02E-06	1.00E+01	-3.99E-13	-3.63E-16	-1.40E-01
2.02E-06	1.00E+01	-4.00E-13	-3.64E-16	-1.40E-01
2.02E-06	1.00E+01	-4.00E-13	-3.64E-16	-1.40E-01
2.02E-06	1.00E+01	-4.01E-13	-3.64E-16	-1.40E-01
2.02E-06	1.00E+01	-4.01E-13	-3.65E-16	-1.40E-01
2.02E-06	1.00E+01	-4.02E-13	-3.66E-16	-1.40E-01
2.02E-06	1.00E+01	-4.03E-13	-3.66E-16	-1.40E-01
2.02E-06	1.00E+01	-4.04E-13	-3.67E-16	-1.40E-01
2.03E-06	1.00E+01	-4.05E-13	-3.68E-16	-1.40E-01
2.03E-06	1.00E+01	-4.05E-13	-3.69E-16	-1.41E-01
2.03E-06	1.00E+01	-4.06E-13	-3.69E-16	-1.41E-01
2.03E-06	1.00E+01	-4.07E-13	-3.70E-16	-1.41E-01
2.03E-06	1.00E+01	-4.07E-13	-3.70E-16	-1.41E-01
2.03E-06	1.00E+01	-4.07E-13	-3.70E-16	-1.41E-01
2.03E-06	1.00E+01	-4.07E-13	-3.70E-16	-1.41E-01
2.03E-06	1.00E+01	-4.07E-13	-3.70E-16	-1.41E-01
2.03E-06	1.00E+01	-4.08E-13	-3.70E-16	-1.41E-01
2.03E-06	1.00E+01	-4.08E-13	-3.71E-16	-1.41E-01
2.03E-06	1.00E+01	-4.08E-13	-3.71E-16	-1.41E-01
2.03E-06	1.00E+01	-4.08E-13	-3.71E-16	-1.41E-01
2.03E-06	1.00E+01	-4.08E-13	-3.71E-16	-1.41E-01
2.03E-06	1.00E+01	-4.08E-13	-3.71E-16	-1.41E-01
2.03E-06	1.00E+01	-4.08E-13	-3.71E-16	-1.41E-01
2.03E-06	1.00E+01	-4.08E-13	-3.71E-16	-1.41E-01
2.03E-06	1.00E+01	-4.08E-13	-3.71E-16	-1.41E-01
2.03E-06	1.00E+01	-4.08E-13	-3.71E-16	-1.41E-01
2.03E-06	1.00E+01	-4.09E-13	-3.71E-16	-1.41E-01
2.03E-06	1.00E+01	-4.09E-13	-3.72E-16	-1.41E-01
2.03E-06	1.00E+01	-4.10E-13	-3.73E-16	-1.41E-01
2.03E-06	1.00E+01	-4.11E-13	-3.73E-16	-1.41E-01
2.04E-06	1.00E+01	-4.11E-13	-3.74E-16	-1.41E-01
2.04E-06	1.00E+01	-4.12E-13	-3.75E-16	-1.41E-01
2.04E-06	1.00E+01	-4.13E-13	-3.75E-16	-1.42E-01
2.04E-06	1.00E+01	-4.13E-13	-3.76E-16	-1.42E-01
2.04E-06	1.00E+01	-4.14E-13	-3.76E-16	-1.42E-01
2.04E-06	1.00E+01	-4.14E-13	-3.77E-16	-1.42E-01
2.04E-06	1.00E+01	-4.15E-13	-3.77E-16	-1.42E-01
2.04E-06	1.00E+01	-4.16E-13	-3.78E-16	-1.42E-01
2.04E-06	1.00E+01	-4.16E-13	-3.78E-16	-1.42E-01
2.04E-06	1.00E+01	-4.17E-13	-3.79E-16	-1.42E-01
2.05E-06	1.00E+01	-4.17E-13	-3.79E-16	-1.42E-01
2.05E-06	1.00E+01	-4.18E-13	-3.80E-16	-1.42E-01
2.05E-06	1.00E+01	-4.18E-13	-3.80E-16	-1.43E-01
2.05E-06	1.00E+01	-4.18E-13	-3.80E-16	-1.43E-01
2.05E-06	1.00E+01	-4.19E-13	-3.81E-16	-1.43E-01
2.05E-06	1.00E+01	-4.19E-13	-3.81E-16	-1.43E-01
2.05E-06	1.00E+01	-4.20E-13	-3.82E-16	-1.43E-01
2.05E-06	1.00E+01	-4.20E-13	-3.82E-16	-1.43E-01
2.05E-06	1.00E+01	-4.20E-13	-3.82E-16	-1.43E-01
2.05E-06	1.00E+01	-4.21E-13	-3.82E-16	-1.43E-01
2.06E-06	1.00E+01	-4.21E-13	-3.83E-16	-1.43E-01
2.06E-06	1.00E+01	-4.21E-13	-3.83E-16	-1.43E-01
2.06E-06	1.00E+01	-4.22E-13	-3.83E-16	-1.44E-01
2.06E-06	1.00E+01	-4.22E-13	-3.83E-16	-1.44E-01
2.06E-06	1.00E+01	-4.22E-13	-3.84E-16	-1.44E-01
2.06E-06	1.00E+01	-4.22E-13	-3.84E-16	-1.44E-01
2.06E-06	1.00E+01	-4.22E-13	-3.84E-16	-1.44E-01
2.06E-06	1.00E+01	-4.23E-13	-3.84E-16	-1.44E-01
2.06E-06	1.00E+01	-4.23E-13	-3.84E-16	-1.44E-01
2.06E-06	1.00E+01	-4.23E-13	-3.84E-16	-1.44E-01
2.07E-06	1.00E+01	-4.23E-13	-3.85E-16	-1.44E-01
2.07E-06	1.00E+01	-4.23E-13	-3.85E-16	-1.44E-01
2.07E-06	1.00E+01	-4.23E-13	-3.85E-16	-1.45E-01
2.07E-06	1.00E+01	-4.23E-13	-3.85E-16	-1.45E-01
2.07E-06	1.00E+01	-4.23E-13	-3.85E-16	-1.45E-01
2.07E-06	1.00E+01	-4.23E-13	-3.85E-16	-1.45E-01
2.07E-06	1.00E+01	-4.23E-13	-3.85E-16	-1.45E-01
2.07E-06	1.00E+01	-4.23E-13	-3.85E-16	-1.45E-01
2.07E-06	1.00E+01	-4.23E-13	-3.85E-16	-1.45E-01
2.07E-06	1.00E+01	-4.23E-13	-3.84E-16	-1.45E-01
2.08E-06	1.00E+01	-4.23E-13	-3.84E-16	-1.45E-01
2.08E-06	1.00E+01	-4.23E-13	-3.84E-16	-1.45E-01
2.08E-06	1.00E+01	-4.23E-13	-3.84E-16	-1.46E-01
2.08E-06	1.00E+01	-4.22E-13	-3.84E-16	-1.46E-01
2.08E-06	1.00E+01	-4.22E-13	-3.84E-16	-1.46E-01
2.08E-06	1.00E+01	-4.22E-13	-3.84E-16	-1.46E-01
2.08E-06	1.00E+01	-4.22E-13	-3.83E-16	-1.46E-01
2.08E-06	1.00E+01	-4.21E-13	-3.83E-16	-1.46E-01
2.08E-06	1.00E+01	-4.21E-13	-3.83E-16	-1.46E-01
2.08E-06	1.00E+01	-4.21E-13	-3.82E-16	-1.46E-01
2.09E-06	1.00E+01	-4.20E-13	-3.82E-16	-1.46E-01
2.09E-06	1.00E+01	-4.20E-13	-3.82E-16	-1.47E-01
2.09E-06	1.00E+01	-4.20E-13	-3.81E-16	-1.47E-01
2.09E-06	1.00E+01	-4.19E-13	-3.81E-16	-1.47E-01
2.09E-06	1.00E+01	-4.19E-13	-3.81E-16	-1.47E-01
2.09E-06	1.00E+01	-4.18E-13	-3.80E-16	-1.47E-01
2.09E-06	1.00E+01	-4.18E-13	-3.80E-16	-1.47E-01
2.09E-06	1.00E+01	-4.17E-13	-3.79E-16	-1.47E-01
2.09E-06	1.00E+01	-4.17E-13	-3.79E-16	-1.47E-01
2.09E-06	1.00E+01	-4.16E-13	-3.78E-16	-1.47E-01
2.10E-06	1.00E+01	-4.15E-13	-3.78E-16	-1.47E-01
2.10E-06	1.00E+01	-4.15E-13	-3.77E-16	-1.48E-01
2.10E-06	1.00E+01	-4.14E-13	-3.76E-16	-1.48E-01
2.10E-06	1.00E+01	-4.13E-13	-3.76E-16	-1.48E-01
2.10E-06	1.00E+01	-4.13E-13	-3.75E-16	-1.48E-01
2.10E-06	1.00E+01	-4.12E-13	-3.75E-16	-1.48E-01
2.10E-06	1.00E+01	-4.11E-13	-3.74E-16	-1.48E-01
2.10E-06	1.00E+01	-4.10E-13	-3.73E-16	-1.48E-01
2.10E-06	1.00E+01	-4.10E-13	-3.72E-16	-1.48E-01
2.10E-06	1.00E+01	-4.09E-13	-3.72E-16	-1.48E-01
2.11E-06	1.00E+01	-4.08E-13	-3.71E-16	-1.48E-01
2.11E-06	1.00E+01	-4.07E-13	-3.70E-16	-1.49E-01
2.11E-06	1.00E+01	-4.06E-13	-3.69E-16	-1.49E-01
2.11E-06	1.00E+01	-4.05E-13	-3.68E-16	-1.49E-01
2.11E-06	1.00E+01	-4.04E-13	-3.67E-16	-1.49E-01
2.11E-06	1.00E+01	-4.03E-13	-3.66E-16	-1.49E-01
2.11E-06	1.00E+01	-4.02E-13	-3.65E-16	-1.49E-01
2.11E-06	1.00E+01	-4.01E-13	-3.64E-16	-1.49E-01
2.11E-06	1.00E+01	-4.00E-13	-3.63E-16	-1.49E-01
2.11E-06	1.00E+01	-3.99E-13	-3.62E-16	-1.49E-01
2.12E-06	1.00E+01	-3.97E-13	-3.61E-16	-1.49E-01
2.12E-06	1.00E+01	-3.96E-13	-3.60E-16	-1.50E-01
2.12E-06	1.00E+01	-3.95E-13	-3.59E-16	-1.50E-01
2.12E-06	1.00E+01	-3.94E-13	-3.58E-16	-1.50E-01
2.12E-06	1.00E+01	-3.92E-13	-3.57E-16	-1.50E-01
2.12E-06	1.00E+01	-3.91E-13	-3.56E-16	-1.50E-01
2.12E-06	1.00E+01	-3.90E-13	-3.54E-16	-1.50E-01
2.12E-06	1.00E+01	-3.88E-13	-3.53E-16	-1.50E-01
2.12E-06	1.00E+01	-3.87E-13	-3.52E-16	-1.50E-01
2.12E-06	1.00E+01	-3.85E-13	-3.50E-16	-1.50E-01
2.13E-06	1.00E+01	-3.84E-13	-3.49E-16	-1.50E-01
2.13E-06	1.00E+01	-3.82E-13	-3.48E-16	-1.51E-01
2.13E-06	1.00E+01	-3.81E-13	-3.46E-16	-1.51E-01
2.13E-06	1.00E+01	-3.79E-13	-3.45E-16	-1.51E-01
2.13E-06	1.00E+01	-3.78E-13	-3.43E-16	-1.51E-01
2.13E-06	1.00E+01	-3.76E-13	-3.42E-16	-1.51E-01
2.13E-06	1.00E+01	-3.74E-13	-3.40E-16	-1.51E-01
2.13E-06	1.00E+01	-3.73E-13	-3.39E-16	-1.51E-01
2.13E-06	1.00E+01	-3.71E-13	-3.37E-16	-1.51E-01
2.13E-06	1.00E+01	-3.69E-13	-3.36E-16	-1.51E-01
2.14E-06	1.00E+01	-3.67E-13	-3.34E-16	-1.51E-01
2.14E-06	1.00E+01	-3.65E-13	-3.32E-16	-1.52E-01
2.14E-06	1.00E+01	-3.63E-13	-3.30E-16	-1.52E-01
2.14E-06	1.00E+01	-3.62E-13	-3.29E-16	-1.52E-01
2.14E-06	1.00E+01	-3.60E-13	-3.27E-16	-1.52E-01
2.14E-06	1.00E+01	-3.58E-13	-3.25E-16	-1.52E-01
2.14E-06	1.00E+01	-3.56E-13	-3.23E-16	-1.52E-01
2.14E-06	1.00E+01	-3.53E-13	-3.21E-16	-1.52E-01
2.14E-06	1.00E+01	-3.51E-13	-3.19E-16	-1.52E-01
2.14E-06	1.00E+01	-3.49E-13	-3.17E-16	-1.52E-01
2.15E-06	1.00E+01	-3.47E-13	-3.15E-16	-1.52E-01
2.15E-06	1.00E+01	-3.45E-13	-3.13E-16	-1.53E-01
2.15E-06	1.00E+01	-3.43E-13	-3.11E-16	-1.53E-01
2.15E-06	1.00E+01	-3.40E-13	-3.09E-16	-1.53E-01
2.15E-06	1.00E+01	-3.38E-13	-3.07E-16	-1.53E-01
2.15E-06	1.00E+01	-3.35E-13	-3.05E-16	-1.53E-01
2.15E-06	1.00E+01	-3.33E-13	-3.03E-16	-1.53E-01
2.15E-06	1.00E+01	-3.31E-13	-3.01E-16	-1.53E-01
2.15E-06	1.00E+01	-3.28E-13	-2.98E-16	-1.53E-01
2.15E-06	1.00E+01	-3.26E-13	-2.96E-16	-1.53E-01
2.16E-06	1.00E+01	-3.23E-13	-2.94E-16	-1.53E-01
2.16E-06	1.00E+01	-3.20E-13	-2.91E-16	-1.54E-01
2.16E-06	1.00E+01	-3.18E-13	-2.89E-16	-1.54E-01
2.16E-06	1.00E+01	-3.15E-13	-2.86E-16	-1.54E-01
2.16E-06	1.00E+01	-3.12E-13	-2.84E-16	-1.54E-01
2.16E-06	1.00E+01	-3.09E-13	-2.81E-16	-1.54E-01
2.16E-06	1.00E+01	-3.07E-13	-2.79E-16	-1.54E-01
2.16E-06	1.00E+01	-3.04E-13	-2.76E-16	-1.54E-01
2.16E-06	1.00E+01	-3.01E-13	-2.74E-16	-1.54E-01
2.16E-06	1.00E+01	-2.98E-13	-2.71E-16	-1.54E-01
2.17E-06	1.00E+01	-2.95E-13	-2.68E-16	-1.54E-01
2.17E-06	1.00E+01	-2.92E-13	-2.65E-16	-1.55E-01
2.17E-06	1.00E+01	-2.89E-13	-2.63E-16	-1.55E-01
2.17E-06	1.00E+01	-2.86E-13	-2.60E-16	-1.55E-01
2.17E-06	1.00E+01	-2.82E-13	-2.57E-16	-1.55E-01
2.17E-06	1.00E+01	-2.79E-13	-2.54E-16	-1.55E-01
2.17E-06	1.00E+01	-2.76E-13	-2.51E-16	-1.55E-01
2.17E-06	1.00E+01	-2.73E-13	-2.48E-16	-1.55E-01
2.17E-06	1.00E+01	-2.69E-13	-2.45E-16	-1.55E-01
2.17E-06	1.00E+01	-2.66E-13	-2.42E-16	-1.55E-01
2.18E-06	1.00E+01	-2.62E-13	-2.39E-16	-1.55E-01
2.18E-06	1.00E+01	-2.59E-13	-2.35E-16	-1.56E-01
2.18E-06	1.00E+01	-2.55E-13	-2.32E-16	-1.56E-01
2.18E-06	1.00E+01	-2.52E-13	-2.29E-16	-1.56E-01
2.18E-06	1.00E+01	-2.48E-13	-2.26E-16	-1.56E-01
2.18E-06	1.00E+01	-2.45E-13	-2.22E-16	-1.56E-01
2.18E-06	1.00E+01	-2.41E-13	-2.19E-16	-1.56E-01
2.18E-06	1.00E+01	-2.37E-13	-2.15E-16	-1.56E-01
2.18E-06	1.00E+01	-2.33E-13	-2.12E-16	-1.56E-01
2.18E-06	1.00E+01	-2.29E-13	-2.08E-16	-1.56E-01
2.19E-06	1.00E+01	-2.25E-13	-2.05E-16	-1.56E-01
2.19E-06	1.00E+01	-2.21E-13	-2.01E-16	-1.57E-01
2.19E-06	1.00E+01	-2.17E-13	-1.98E-16	-1.57E-01
2.19E-06	1.00E+01	-2.13E-13	-1.94E-16	-1.57E-01
2.19E-06	1.00E+01	-2.09E-13	-1.90E-16	-1.57E-01
2.19E-06	1.00E+01	-2.05E-13	-1.86E-16	-1.57E-01
2.19E-06	1.00E+01	-2.01E-13	-1.82E-16	-1.57E-01
2.19E-06	1.00E+01	-1.96E-13	-1.79E-16	-1.57E-01
2.19E-06	1.00E+01	-1.92E-13	-1.75E-16	-1.57E-01
2.20E-06	1.00E+01	-1.83E-13	-1.67E-16	-1.57E-01
2.20E-06	1.00E+01	-1.74E-13	-1.58E-16	-1.58E-01
2.20E-06	1.00E+01	-1.65E-13	-1.50E-16	-1.58E-01
2.20E-06	1.00E+01	-1.51E-13	-1.37E-16	-1.58E-01
2.21E-06	1.00E+01	-1.36E-13	-1.24E-16	-1.58E-01
2.21E-06	1.00E+01	-1.24E-13	-1.12E-16	-1.59E-01
2.21E-06	1.00E+01	-1.11E-13	-1.01E-16	-1.59E-01
2.21E-06	1.00E+01	-9.79E-14	-8.90E-17	-1.59E-01
2.21E-06	1.00E+01	-8.45E-14	-7.68E-17	-1.59E-01
2.22E-06	1.00E+01	-7.08E-14	-6.43E-17	-1.60E-01
2.22E-06	1.00E+01	-5.67E-14	-5.16E-17	-1.60E-01
2.22E-06	1.00E+01	-4.23E-14	-3.85E-17	-1.60E-01
2.23E-06	1.00E+01	-1.42E-14	-1.29E-17	-1.61E-01
2.23E-06	1.00E+01	1.52E-14	1.38E-17	-1.61E-01
2.24E-06	1.00E+01	4.59E-14	4.17E-17	-1.62E-01
2.24E-06	1.00E+01	7.79E-14	7.08E-17	-1.62E-01
2.24E-06	1.00E+01	1.11E-13	1.01E-16	-1.62E-01
2.25E-06	1.00E+01	1.46E-13	1.33E-16	-1.63E-01
2.25E-06	1.00E+01	1.82E-13	1.65E-16	-1.63E-01
2.26E-06	1.00E+01	1.90E-13	1.73E-16	-1.63E-01
2.26E-06	1.00E+01	2.34E-13	2.12E-16	-1.64E-01
2.27E-06	1.00E+01	2.79E-13	2.54E-16	-1.65E-01
2.27E-06	1.00E+01	3.26E-13	2.97E-16	-1.65E-01
2.28E-06	1.00E+01	3.75E-13	3.41E-16	-1.66E-01
2.28E-06	1.00E+01	4.25E-13	3.87E-16	-1.66E-01
2.29E-06	1.00E+01	4.77E-13	4.34E-16	-1.67E-01
2.29E-06	1.00E+01	5.31E-13	4.83E-16	-1.67E-01
2.29E-06	1.00E+01	5.46E-13	4.96E-16	-1.67E-01
2.29E-06	1.00E+01	5.61E-13	5.10E-16	-1.67E-01
2.30E-06	1.00E+01	5.75E-13	5.23E-16	-1.68E-01
2.30E-06	1.00E+01	5.90E-13	5.37E-16	-1.68E-01
2.30E-06	1.00E+01	6.06E-13	5.50E-16	-1.68E-01
2.30E-06	1.00E+01	6.21E-13	5.64E-16	-1.68E-01
2.30E-06	1.00E+01	6.36E-13	5.78E-16	-1.68E-01
2.31E-06	1.00E+01	6.76E-13	6.15E-16	-1.69E-01
2.31E-06	1.00E+01	7.17E-13	6.52E-16	-1.69E-01
2.31E-06	1.00E+01	7.58E-13	6.89E-16	-1.69E-01
2.32E-06	1.00E+01	8.00E-13	7.27E-16	-1.70E-01
2.32E-06	1.00E+01	8.42E-13	7.65E-16	-1.70E-01
2.32E-06	1.00E+01	8.84E-13	8.04E-16	-1.70E-01
2.33E-06	1.00E+01	9.27E-13	8.43E-16	-1.71E-01
2.33E-06	1.00E+01	9.38E-13	8.53E-16	-1.71E-01
2.33E-06	1.00E+01	9.49E-13	8.63E-16	-1.71E-01
2.33E-06	1.00E+01	9.50E-13	8.64E-16	-1.71E-01
2.33E-06	1.00E+01	9.52E-13	8.66E-16	-1.71E-01
2.33E-06	1.00E+01	9.57E-13	8.70E-16	-1.71E-01
2.33E-06	1.00E+01	9.62E-13	8.74E-16	-1.71E-01
2.33E-06	1.00E+01	9.72E-13	8.84E-16	-1.71E-01
2.33E-06	1.00E+01	9.83E-13	8.94E-16	-1.71E-01
2.33E-06	1.00E+01	9.95E-13	9.05E-16	-1.71E-01
2.33E-06	1.00E+01	1.01E-12	9.15E-16	-1.72E-01
2.34E-06	1.00E+01	1.02E-12	9.26E-16	-1.72E-01
2.34E-06	1.00E+01	1.03E-12	9.36E-16	-1.72E-01
2.34E-06	1.00E+01	1.04E-12	9.47E-16	-1.72E-01
2.34E-06	1.00E+01	1.05E-12	9.57E-16	-1.72E-01
2.34E-06	1.00E+01	1.06E-12	9.68E-16	-1.72E-01
2.34E-06	1.00E+01	1.08E-12	9.79E-16	-1.72E-01
2.34E-06	1.00E+01	1.09E-12	9.89E-16	-1.72E-01
2.34E-06	1.00E+01	1.10E-12	1.00E-15	-1.72E-01
2.34E-06	1.00E+01	1.11E-12	1.01E-15	-1.72E-01
2.34E-06	1.00E+01	1.12E-12	1.02E-15	-1.73E-01
2.35E-06	1.00E+01	1.13E-12	1.03E-15	-1.73E-01
2.35E-06	1.00E+01	1.15E-12	1.04E-15	-1.73E-01
2.35E-06	1.00E+01	1.16E-12	1.05E-15	-1.73E-01
2.35E-06	1.00E+01	1.17E-12	1.06E-15	-1.73E-01
2.35E-06	1.00E+01	1.18E-12	1.07E-15	-1.73E-01
2.35E-06	1.00E+01	1.19E-12	1.08E-15	-1.73E-01
2.35E-06	1.00E+01	1.20E-12	1.09E-15	-1.73E-01
2.35E-06	1.00E+01	1.22E-12	1.11E-15	-1.73E-01
2.35E-06	1.00E+01	1.23E-12	1.12E-15	-1.73E-01
2.35E-06	1.00E+01	1.24E-12	1.13E-15	-1.74E-01
2.36E-06	1.00E+01	1.25E-12	1.14E-15	-1.74E-01
2.36E-06	1.00E+01	1.26E-12	1.15E-15	-1.74E-01
2.36E-06	1.00E+01	1.27E-12	1.16E-15	-1.74E-01
2.36E-06	1.00E+01	1.29E-12	1.17E-15	-1.74E-01
2.36E-06	1.00E+01	1.29E-12	1.17E-15	-1.74E-01
2.36E-06	1.00E+01	1.29E-12	1.18E-15	-1.74E-01
2.36E-06	1.00E+01	1.30E-12	1.18E-15	-1.74E-01
2.36E-06	1.00E+01	1.30E-12	1.18E-15	-1.74E-01
2.36E-06	1.00E+01	1.30E-12	1.18E-15	-1.74E-01
2.36E-06	1.00E+01	1.30E-12	1.18E-15	-1.74E-01
2.36E-06	1.00E+01	1.30E-12	1.18E-15	-1.74E-01
2.36E-06	1.00E+01	1.31E-12	1.19E-15	-1.74E-01
2.36E-06	1.00E+01	1.33E-12	1.20E-15	-1.74E-01
2.36E-06	1.00E+01	1.34E-12	1.22E-15	-1.74E-01
2.36E-06	1.00E+01	1.35E-12	1.23E-15	-1.74E-01
2.37E-06	1.00E+01	1.36E-12	1.24E-15	-1.75E-01
2.37E-06	1.00E+01	1.37E-12	1.25E-15	-1.75E-01
2.37E-06	1.00E+01	1.38E-12	1.26E-15	-1.75E-01
2.37E-06	1.00E+01	1.39E-12	1.26E-15	-1.75E-01
2.37E-06	1.00E+01	1.39E-12	1.27E-15	-1.75E-01
2.37E-06	1.00E+01	1.40E-12	1.27E-15	-1.75E-01
2.37E-06	1.00E+01	1.40E-12	1.27E-15	-1.75E-01
2.37E-06	1.00E+01	1.40E-12	1.27E-15	-1.75E-01
2.37E-06	1.00E+01	1.41E-12	1.28E-15	-1.75E-01
2.37E-06	1.00E+01	1.42E-12	1.29E-15	-1.75E-01
2.37E-06	1.00E+01	1.43E-12	1.30E-15	-1.75E-01
2.37E-06	1.00E+01	1.44E-12	1.31E-15	-1.75E-01
2.37E-06	1.00E+01	1.45E-12	1.32E-15	-1.75E-01
2.37E-06	1.00E+01	1.46E-12	1.33E-15	-1.76E-01
2.38E-06	1.00E+01	1.47E-12	1.34E-15	-1.76E-01
2.38E-06	1.00E+01	1.48E-12	1.35E-15	-1.76E-01
2.38E-06	1.00E+01	1.49E-12	1.36E-15	-1.76E-01
2.38E-06	1.00E+01	1.50E-12	1.37E-15	-1.76E-01
2.38E-06	1.00E+01	1.52E-12	1.38E-15	-1.76E-01
2.38E-06	1.00E+01	1.53E-12	1.39E-15	-1.76E-01
2.38E-06	1.00E+01	1.54E-12	1.40E-15	-1.76E-01
2.38E-06	1.00E+01	1.55E-12	1.41E-15	-1.76E-01
2.38E-06	1.00E+01	1.56E-12	1.42E-15	-1.76E-01
2.38E-06	1.00E+01	1.57E-12	1.43E-15	-1.76E-01
2.39E-06	1.00E+01	1.58E-12	1.44E-15	-1.77E-01
2.39E-06	1.00E+01	1.59E-12	1.45E-15	-1.77E-01
2.39E-06	1.00E+01	1.60E-12	1.45E-15	-1.77E-01
2.39E-06	1.00E+01	1.61E-12	1.46E-15	-1.77E-01
2.39E-06	1.00E+01	1.62E-12	1.47E-15	-1.77E-01
2.39E-06	1.00E+01	1.63E-12	1.48E-15	-1.77E-01
2.39E-06	1.00E+01	1.64E-12	1.49E-15	-1.77E-01
2.39E-06	1.00E+01	1.65E-12	1.50E-15	-1.77E-01
2.39E-06	1.00E+01	1.66E-12	1.51E-15	-1.77E-01
2.39E-06	1.00E+01	1.67E-12	1.52E-15	-1.77E-01
2.40E-06	1.00E+01	1.68E-12	1.53E-15	-1.78E-01
2.40E-06	1.00E+01	1.69E-12	1.54E-15	-1.78E-01
2.40E-06	1.00E+01	1.70E-12	1.55E-15	-1.78E-01
2.40E-06	1.00E+01	1.71E-12	1.56E-15	-1.78E-01
2.40E-06	1.00E+01	1.72E-12	1.56E-15	-1.78E-01
2.40E-06	1.00E+01	1.73E-12	1.57E-15	-1.78E-01
2.40E-06	1.00E+01	1.74E-12	1.58E-15	-1.78E-01
2.40E-06	1.00E+01	1.75E-12	1.59E-15	-1.78E-01
2.40E-06	1.00E+01	1.76E-12	1.60E-15	-1.78E-01
2.40E-06	1.00E+01	1.77E-12	1.61E-15	-1.78E-01
2.41E-06	1.00E+01	1.78E-12	1.62E-15	-1.78E-01
2.41E-06	1.00E+01	1.79E-12	1.62E-15	-1.79E-01
2.41E-06	1.00E+01	1.80E-12	1.63E-15	-1.79E-01
2.41E-06	1.00E+01	1.80E-12	1.64E-15	-1.79E-01
2.41E-06	1.00E+01	1.81E-12	1.65E-15	-1.79E-01
2.41E-06	1.00E+01	1.82E-12	1.66E-15	-1.79E-01
2.41E-06	1.00E+01	1.83E-12	1.67E-15	-1.79E-01
2.41E-06	1.00E+01	1.84E-12	1.67E-15	-1.79E-01
2.41E-06	1.00E+01	1.85E-12	1.68E-15	-1.79E-01
2.42E-06	1.00E+01	1.87E-12	1.70E-15	-1.79E-01
2.42E-06	1.00E+01	1.88E-12	1.71E-15	-1.80E-01
2.42E-06	1.00E+01	1.90E-12	1.73E-15	-1.80E-01
2.42E-06	1.00E+01	1.93E-12	1.75E-15	-1.80E-01
2.43E-06	1.00E+01	1.95E-12	1.77E-15	-1.80E-01
2.43E-06	1.00E+01	1.97E-12	1.79E-15	-1.80E-01
2.43E-06	1.00E+01	1.98E-12	1.80E-15	-1.81E-01
2.43E-06	1.00E+01	2.00E-12	1.82E-15	-1.81E-01
2.43E-06	1.00E+01	2.02E-12	1.83E-15	-1.81E-01
2.44E-06	1.00E+01	2.03E-12	1.85E-15	-1.81E-01
2.44E-06	1.00E+01	2.05E-12	1.86E-15	-1.81E-01
2.44E-06	1.00E+01	2.07E-12	1.88E-15	-1.81E-01
2.45E-06	1.00E+01	2.09E-12	1.90E-15	-1.82E-01
2.45E-06	1.00E+01	2.12E-12	1.92E-15	-1.82E-01
2.45E-06	1.00E+01	2.14E-12	1.95E-15	-1.82E-01
2.46E-06	1.00E+01	2.16E-12	1.97E-15	-1.83E-01
2.46E-06	1.00E+01	2.18E-12	1.99E-15	-1.83E-01
2.47E-06	1.00E+01	2.20E-12	2.00E-15	-1.83E-01
2.47E-06	1.00E+01	2.22E-12	2.02E-15	-1.83E-01
2.48E-06	1.00E+01	2.25E-12	2.05E-15	-1.84E-01
2.48E-06	1.00E+01	2.27E-12	2.07E-15	-1.84E-01
2.49E-06	1.00E+01	2.30E-12	2.09E-15	-1.85E-01
2.49E-06	1.00E+01	2.32E-12	2.11E-15	-1.85E-01
2.50E-06	1.00E+01	2.33E-12	2.12E-15	-1.85E-01
2.51E-06	1.00E+01	2.35E-12	2.14E-15	-1.86E-01
2.51E-06	1.00E+01	2.36E-12	2.15E-15	-1.86E-01
2.51E-06	1.00E+01	2.36E-12	2.15E-15	-1.86E-01
2.52E-06	1.00E+01	2.36E-12	2.15E-15	-1.86E-01
2.52E-06	1.00E+01	2.37E-12	2.15E-15	-1.86E-01
2.52E-06	1.00E+01	2.37E-12	2.15E-15	-1.86E-01
2.52E-06	1.00E+01	2.37E-12	2.15E-15	-1.86E-01
2.52E-06	1.00E+01	2.37E-12	2.15E-15	-1.86E-01
2.52E-06	1.00E+01	2.37E-12	2.16E-15	-1.86E-01
2.52E-06	1.00E+01	2.38E-12	2.16E-15	-1.86E-01
2.53E-06	1.00E+01	2.38E-12	2.16E-15	-1.86E-01
2.53E-06	1.00E+01	2.38E-12	2.17E-15	-1.86E-01
2.53E-06	1.00E+01	2.39E-12	2.17E-15	-1.87E-01
2.53E-06	1.00E+01	2.39E-12	2.17E-15	-1.87E-01
2.54E-06	1.00E+01	2.39E-12	2.17E-15	-1.87E-01
2.54E-06	1.00E+01	2.39E-12	2.17E-15	-1.87E-01
2.54E-06	1.00E+01	2.39E-12	2.17E-15	-1.87E-01
2.55E-06	1.00E+01	2.39E-12	2.18E-15	-1.87E-01
2.55E-06	1.00E+01	2.39E-12	2.18E-15	-1.87E-01
2.56E-06	1.00E+01	2.39E-12	2.18E-15	-1.88E-01
2.56E-06	1.00E+01	2.39E-12	2.18E-15	-1.88E-01
2.57E-06	1.00E+01	2.39E-12	2.17E-15	-1.88E-01
2.57E-06	1.00E+01	2.39E-12	2.17E-15	-1.88E-01
2.58E-06	1.00E+01	2.38E-12	2.16E-15	-1.88E-01
2.59E-06	1.00E+01	2.37E-12	2.15E-15	-1.88E-01
2.60E-06	1.00E+01	2.35E-12	2.14E-15	-1.89E-01
2.61E-06	1.00E+01	2.33E-12	2.12E-15	-1.89E-01
2.61E-06	1.00E+01	2.31E-12	2.10E-15	-1.89E-01
2.62E-06	1.00E+01	2.29E-12	2.08E-15	-1.89E-01
2.63E-06	1.00E+01	2.26E-12	2.05E-15	-1.89E-01
2.64E-06	1.00E+01	2.23E-12	2.03E-15	-1.89E-01
2.65E-06	1.00E+01	2.19E-12	1.99E-15	-1.89E-01
2.67E-06	1.00E+01	2.14E-12	1.95E-15	-1.89E-01
2.68E-06	1.00E+01	2.09E-12	1.90E-15	-1.90E-01
2.69E-06	1.00E+01	2.03E-12	1.85E-15	-1.90E-01
2.70E-06	1.00E+01	1.98E-12	1.80E-15	-1.89E-01
2.71E-06	1.00E+01	1.91E-12	1.74E-15	-1.89E-01
2.72E-06	1.00E+01	1.85E-12	1.68E-15	-1.89E-01
2.73E-06	1.00E+01	1.81E-12	1.65E-15	-1.89E-01
2.74E-06	1.00E+01	1.77E-12	1.61E-15	-1.89E-01
2.74E-06	1.00E+01	1.73E-12	1.57E-15	-1.89E-01
2.75E-06	1.00E+01	1.69E-12	1.54E-15	-1.89E-01
2.76E-06	1.00E+01	1.65E-12	1.50E-15	-1.89E-01
2.76E-06	1.00E+01	1.61E-12	1.46E-15	-1.89E-01
2.77E-06	1.00E+01	1.56E-12	1.42E-15	-1.89E-01
2.77E-06	1.00E+01	1.55E-12	1.41E-15	-1.89E-01
2.77E-06	1.00E+01	1.53E-12	1.39E-15	-1.89E-01
2.78E-06	1.00E+01	1.51E-12	1.38E-15	-1.89E-01
2.78E-06	1.00E+01	1.50E-12	1.36E-15	-1.89E-01
2.78E-06	1.00E+01	1.48E-12	1.35E-15	-1.89E-01
2.78E-06	1.00E+01	1.47E-12	1.33E-15	-1.88E-01
2.79E-06	1.00E+01	1.45E-12	1.32E-15	-1.88E-01
2.79E-06	1.00E+01	1.42E-12	1.29E-15	-1.88E-01
2.80E-06	1.00E+01	1.39E-12	1.26E-15	-1.88E-01
2.80E-06	1.00E+01	1.36E-12	1.23E-15	-1.88E-01
2.80E-06	1.00E+01	1.32E-12	1.20E-15	-1.88E-01
2.81E-06	1.00E+01	1.29E-12	1.18E-15	-1.88E-01
2.81E-06	1.00E+01	1.26E-12	1.15E-15	-1.88E-01
2.82E-06	1.00E+01	1.23E-12	1.12E-15	-1.88E-01
2.82E-06	1.00E+01	1.22E-12	1.11E-15	-1.88E-01
2.82E-06	1.00E+01	1.20E-12	1.09E-15	-1.88E-01
2.83E-06	1.00E+01	1.19E-12	1.08E-15	-1.88E-01
2.83E-06	1.00E+01	1.17E-12	1.06E-15	-1.87E-01
2.83E-06	1.00E+01	1.15E-12	1.04E-15	-1.87E-01
2.83E-06	1.00E+01	1.13E-12	1.03E-15	-1.87E-01
2.84E-06	1.00E+01	1.11E-12	1.01E-15	-1.87E-01
2.84E-06	1.00E+01	1.09E-12	9.93E-16	-1.87E-01
2.84E-06	1.00E+01	1.09E-12	9.87E-16	-1.87E-01
2.85E-06	1.00E+01	1.03E-12	9.34E-16	-1.87E-01
2.86E-06	1.00E+01	9.71E-13	8.83E-16	-1.87E-01
2.86E-06	1.00E+01	9.15E-13	8.32E-16	-1.86E-01
2.87E-06	1.00E+01	8.60E-13	7.82E-16	-1.86E-01
2.88E-06	1.00E+01	8.07E-13	7.33E-16	-1.86E-01
2.89E-06	1.00E+01	7.54E-13	6.85E-16	-1.85E-01
2.90E-06	1.00E+01	7.02E-13	6.38E-16	-1.85E-01
2.91E-06	1.00E+01	6.34E-13	5.77E-16	-1.84E-01
2.92E-06	1.00E+01	5.71E-13	5.19E-16	-1.84E-01
2.93E-06	1.00E+01	5.11E-13	4.65E-16	-1.83E-01
2.94E-06	1.00E+01	4.56E-13	4.15E-16	-1.83E-01
2.96E-06	1.00E+01	4.05E-13	3.69E-16	-1.82E-01
2.97E-06	1.00E+01	3.59E-13	3.26E-16	-1.81E-01
2.98E-06	1.00E+01	3.17E-13	2.88E-16	-1.81E-01
2.98E-06	1.00E+01	3.06E-13	2.79E-16	-1.81E-01
2.98E-06	1.00E+01	2.97E-13	2.70E-16	-1.80E-01
2.99E-06	1.00E+01	2.87E-13	2.61E-16	-1.80E-01
2.99E-06	1.00E+01	2.79E-13	2.53E-16	-1.80E-01
2.99E-06	1.00E+01	2.70E-13	2.46E-16	-1.80E-01
3.00E-06	1.00E+01	2.62E-13	2.38E-16	-1.80E-01
3.00E-06	1.00E+01	2.54E-13	2.31E-16	-1.79E-01
3.00E-06	1.00E+01	2.54E-13	2.31E-16	-1.79E-01
3.00E-06	1.00E+01	2.54E-13	2.31E-16	-1.79E-01
3.00E-06	1.00E+01	2.54E-13	2.31E-16	-1.79E-01
3.00E-06	1.00E+01	2.53E-13	2.30E-16	-1.79E-01
3.00E-06	1.00E+01	2.52E-13	2.29E-16	-1.79E-01
3.00E-06	1.00E+01	2.50E-13	2.27E-16	-1.79E-01
3.00E-06	1.00E+01	2.47E-13	2.25E-16	-1.79E-01
3.00E-06	1.00E+01	2.45E-13	2.23E-16	-1.79E-01
3.00E-06	1.00E+01	2.43E-13	2.21E-16	-1.79E-01
3.01E-06	1.00E+01	2.41E-13	2.19E-16	-1.79E-01
3.01E-06	1.00E+01	2.39E-13	2.17E-16	-1.79E-01
3.01E-06	1.00E+01	2.37E-13	2.15E-16	-1.79E-01
3.01E-06	1.00E+01	2.35E-13	2.13E-16	-1.79E-01
3.01E-06	1.00E+01	2.33E-13	2.12E-16	-1.79E-01
3.01E-06	1.00E+01	2.31E-13	2.10E-16	-1.79E-01
3.01E-06	1.00E+01	2.29E-13	2.08E-16	-1.79E-01
3.01E-06	1.00E+01	2.27E-13	2.07E-16	-1.78E-01
3.01E-06	1.00E+01	2.26E-13	2.05E-16	-1.78E-01
3.01E-06	1.00E+01	2.24E-13	2.04E-16	-1.78E-01
3.02E-06	1.00E+01	2.22E-13	2.02E-16	-1.78E-01
3.02E-06	1.00E+01	2.21E-13	2.01E-16	-1.78E-01
3.02E-06	1.00E+01	2.21E-13	2.01E-16	-1.79E-01
3.02E-06	1.00E+01	2.20E-13	2.00E-16	-1.79E-01
3.02E-06	1.00E+01	2.20E-13	2.00E-16	-1.79E-01
3.02E-06	1.00E+01	2.19E-13	1.99E-16	-1.79E-01
3.02E-06	1.00E+01	2.19E-13	1.99E-16	-1.79E-01
3.02E-06	1.00E+01	2.19E-13	1.99E-16	-1.79E-01
3.02E-06	1.00E+01	2.18E-13	1.99E-16	-1.79E-01
3.02E-06	1.00E+01	2.18E-13	1.98E-16	-1.79E-01
3.02E-06	1.00E+01	2.18E-13	1.98E-16	-1.79E-01
3.02E-06	1.00E+01	2.18E-13	1.98E-16	-1.79E-01
3.02E-06	1.00E+01	2.18E-13	1.98E-16	-1.79E-01
3.02E-06	1.00E+01	2.18E-13	1.98E-16	-1.79E-01
3.02E-06	1.00E+01	2.18E-13	1.98E-16	-1.79E-01
3.02E-06	1.00E+01	2.18E-13	1.98E-16	-1.79E-01
3.02E-06	1.00E+01	2.17E-13	1.98E-16	-1.79E-01
3.02E-06	1.00E+01	2.17E-13	1.97E-16	-1.79E-01
3.02E-06	1.00E+01	2.17E-13	1.97E-16	-1.79E-01
3.02E-06	1.00E+01	2.17E-13	1.97E-16	-1.79E-01
3.02E-06	1.00E+01	2.16E-13	1.97E-16	-1.79E-01
3.02E-06	1.00E+01	2.16E-13	1.96E-16	-1.79E-01
3.02E-06	1.00E+01	2.15E-13	1.96E-16	-1.79E-01
3.02E-06	1.00E+01	2.14E-13	1.95E-16	-1.79E-01
3.02E-06	1.00E+01	2.14E-13	1.94E-16	-1.79E-01
3.02E-06	1.00E+01	2.13E-13	1.93E-16	-1.79E-01
3.02E-06	1.00E+01	2.11E-13	1.92E-16	-1.79E-01
3.02E-06	1.00E+01	2.10E-13	1.91E-16	-1.79E-01
3.03E-06	1.00E+01	2.09E-13	1.90E-16	-1.79E-01
3.03E-06	1.00E+01	2.08E-13	1.89E-16	-1.79E-01
3.03E-06	1.00E+01	2.07E-13	1.88E-16	-1.80E-01
3.03E-06	1.00E+01	2.06E-13	1.88E-16	-1.80E-01
3.03E-06	1.00E+01	2.06E-13	1.87E-16	-1.80E-01
3.03E-06	1.00E+01	2.06E-13	1.87E-16	-1.80E-01
3.03E-06	1.00E+01	2.06E-13	1.87E-16	-1.80E-01
3.03E-06	1.00E+01	2.05E-13	1.87E-16	-1.80E-01
3.03E-06	1.00E+01	2.05E-13	1.86E-16	-1.80E-01
3.03E-06	1.00E+01	2.05E-13	1.86E-16	-1.80E-01
3.03E-06	1.00E+01	2.05E-13	1.86E-16	-1.80E-01
3.03E-06	1.00E+01	2.05E-13	1.86E-16	-1.80E-01
3.03E-06	1.00E+01	2.05E-13	1.86E-16	-1.80E-01
3.03E-06	1.00E+01	2.04E-13	1.85E-16	-1.80E-01
3.03E-06	1.00E+01	2.03E-13	1.85E-16	-1.80E-01
3.03E-06	1.00E+01	2.03E-13	1.84E-16	-1.80E-01
3.03E-06	1.00E+01	2.02E-13	1.84E-16	-1.80E-01
3.04E-06	1.00E+01	2.02E-13	1.83E-16	-1.80E-01
3.04E-06	1.00E+01	2.01E-13	1.83E-16	-1.80E-01
3.04E-06	1.00E+01	2.01E-13	1.82E-16	-1.81E-01
3.04E-06	1.00E+01	2.00E-13	1.82E-16	-1.81E-01
3.04E-06	1.00E+01	2.00E-13	1.82E-16	-1.81E-01
3.04E-06	1.00E+01	2.00E-13	1.82E-16	-1.81E-01
3.04E-06	1.00E+01	2.00E-13	1.82E-16	-1.81E-01
3.04E-06	1.00E+01	2.00E-13	1.82E-16	-1.81E-01
3.04E-06	1.00E+01	2.00E-13	1.82E-16	-1.81E-01
3.04E-06	1.00E+01	2.00E-13	1.82E-16	-1.81E-01
3.05E-06	1.00E+01	2.00E-13	1.82E-16	-1.81E-01
3.05E-06	1.00E+01	2.00E-13	1.82E-16	-1.81E-01
3.05E-06	1.00E+01	2.01E-13	1.83E-16	-1.82E-01
3.05E-06	1.00E+01	2.01E-13	1.83E-16	-1.82E-01
3.05E-06	1.00E+01	2.02E-13	1.83E-16	-1.82E-01
3.05E-06	1.00E+01	2.02E-13	1.84E-16	-1.82E-01
3.05E-06	1.00E+01	2.03E-13	1.84E-16	-1.82E-01
3.05E-06	1.00E+01	2.04E-13	1.85E-16	-1.82E-01
3.05E-06	1.00E+01	2.04E-13	1.86E-16	-1.82E-01
3.05E-06	1.00E+01	2.05E-13	1.87E-16	-1.82E-01
3.06E-06	1.00E+01	2.06E-13	1.87E-16	-1.82E-01
3.06E-06	1.00E+01	2.07E-13	1.88E-16	-1.82E-01
3.06E-06	1.00E+01	2.08E-13	1.89E-16	-1.83E-01
3.06E-06	1.00E+01	2.09E-13	1.90E-16	-1.83E-01
3.06E-06	1.00E+01	2.11E-13	1.92E-16	-1.83E-01
3.06E-06	1.00E+01	2.12E-13	1.93E-16	-1.83E-01
3.06E-06	1.00E+01	2.14E-13	1.94E-16	-1.83E-01
3.06E-06	1.00E+01	2.15E-13	1.96E-16	-1.83E-01
3.06E-06	1.00E+01	2.17E-13	1.97E-16	-1.83E-01
3.06E-06	1.00E+01	2.19E-13	1.99E-16	-1.83E-01
3.07E-06	1.00E+01	2.21E-13	2.01E-16	-1.83E-01
3.07E-06	1.00E+01	2.23E-13	2.02E-16	-1.83E-01
3.07E-06	1.00E+01	2.25E-13	2.04E-16	-1.84E-01
3.07E-06	1.00E+01	2.27E-13	2.06E-16	-1.84E-01
3.07E-06	1.00E+01	2.29E-13	2.08E-16	-1.84E-01
3.07E-06	1.00E+01	2.32E-13	2.10E-16	-1.84E-01
3.07E-06	1.00E+01	2.34E-13	2.13E-16	-1.84E-01
3.07E-06	1.00E+01	2.37E-13	2.15E-16	-1.84E-01
3.07E-06	1.00E+01	2.39E-13	2.18E-16	-1.84E-01
3.07E-06	1.00E+01	2.42E-13	2.20E-16	-1.84E-01
3.08E-06	1.00E+01	2.45E-13	2.23E-16	-1.84E-01
3.08E-06	1.00E+01	2.48E-13	2.26E-16	-1.85E-01
3.08E-06	1.00E+01	2.52E-13	2.29E-16	-1.85E-01
3.08E-06	1.00E+01	2.55E-13	2.32E-16	-1.85E-01
3.08E-06	1.00E+01	2.59E-13	2.35E-16	-1.85E-01
3.08E-06	1.00E+01	2.62E-13	2.39E-16	-1.85E-01
3.08E-06	1.00E+01	2.66E-13	2.42E-16	-1.85E-01
3.08E-06	1.00E+01	2.70E-13	2.46E-16	-1.85E-01
3.08E-06	1.00E+01	2.74E-13	2.49E-16	-1.85E-01
3.08E-06	1.00E+01	2.79E-13	2.53E-16	-1.85E-01
3.09E-06	1.00E+01	2.83E-13	2.57E-16	-1.85E-01
3.09E-06	1.00E+01	2.88E-13	2.62E-16	-1.86E-01
3.09E-06	1.00E+01	2.93E-13	2.66E-16	-1.86E-01
3.09E-06	1.00E+01	2.98E-13	2.71E-16	-1.86E-01
3.09E-06	1.00E+01	3.03E-13	2.75E-16	-1.86E-01
3.09E-06	1.00E+01	3.08E-13	2.80E-16	-1.86E-01
3.09E-06	1.00E+01	3.14E-13	2.85E-16	-1.86E-01
3.09E-06	1.00E+01	3.19E-13	2.90E-16	-1.86E-01
3.09E-06	1.00E+01	3.25E-13	2.96E-16	-1.86E-01
3.09E-06	1.00E+01	3.32E-13	3.01E-16	-1.86E-01
3.10E-06	1.00E+01	3.38E-13	3.07E-16	-1.86E-01
3.10E-06	1.00E+01	3.45E-13	3.13E-16	-1.87E-01
3.10E-06	1.00E+01	3.51E-13	3.19E-16	-1.87E-01
3.10E-06	1.00E+01	3.59E-13	3.26E-16	-1.87E-01
3.10E-06	1.00E+01	3.66E-13	3.33E-16	-1.87E-01
3.10E-06	1.00E+01	3.73E-13	3.40E-16	-1.87E-01
3.10E-06	1.00E+01	3.81E-13	3.47E-16	-1.87E-01
3.10E-06	1.00E+01	3.90E-13	3.54E-16	-1.87E-01
3.10E-06	1.00E+01	3.98E-13	3.62E-16	-1.87E-01
3.10E-06	1.00E+01	4.07E-13	3.70E-16	-1.87E-01
3.11E-06	1.00E+01	4.16E-13	3.78E-16	-1.87E-01
3.11E-06	1.00E+01	4.25E-13	3.86E-16	-1.88E-01
3.11E-06	1.00E+01	4.35E-13	3.95E-16	-1.88E-01
3.11E-06	1.00E+01	4.45E-13	4.04E-16	-1.88E-01
3.11E-06	1.00E+01	4.55E-13	4.14E-16	-1.88E-01
3.11E-06	1.00E+01	4.66E-13	4.23E-16	-1.88E-01
3.11E-06	1.00E+01	4.77E-13	4.34E-16	-1.88E-01
3.11E-06	1.00E+01	4.88E-13	4.44E-16	-1.88E-01
3.11E-06	1.00E+01	5.00E-13	4.55E-16	-1.88E-01
3.11E-06	1.00E+01	5.13E-13	4.66E-16	-1.88E-01
3.12E-06	1.00E+01	5.25E-13	4.77E-16	-1.88E-01
3.12E-06	1.00E+01	5.38E-13	4.89E-16	-1.89E-01
3.12E-06	1.00E+01	5.52E-13	5.02E-16	-1.89E-01
3.12E-06	1.00E+01	5.66E-13	5.15E-16	-1.89E-01
3.12E-06	1.00E+01	5.81E-13	5.28E-16	-1.89E-01
3.12E-06	1.00E+01	5.96E-13	5.42E-16	-1.89E-01
3.12E-06	1.00E+01	6.11E-13	5.56E-16	-1.89E-01
3.12E-06	1.00E+01	6.27E-13	5.70E-16	-1.89E-01
3.12E-06	1.00E+01	6.44E-13	5.86E-16	-1.89E-01
3.12E-06	1.00E+01	6.61E-13	6.01E-16	-1.89E-01
3.13E-06	1.00E+01	6.79E-13	6.18E-16	-1.89E-01
3.13E-06	1.00E+01	6.98E-13	6.34E-16	-1.90E-01
3.13E-06	1.00E+01	7.17E-13	6.52E-16	-1.90E-01
3.13E-06	1.00E+01	7.37E-13	6.70E-16	-1.90E-01
3.13E-06	1.00E+01	7.57E-13	6.89E-16	-1.90E-01
3.13E-06	1.00E+01	7.79E-13	7.08E-16	-1.90E-01
3.13E-06	1.00E+01	8.01E-13	7.28E-16	-1.90E-01
3.13E-06	1.00E+01	8.23E-13	7.49E-16	-1.90E-01
3.13E-06	1.00E+01	8.47E-13	7.70E-16	-1.90E-01
3.13E-06	1.00E+01	8.71E-13	7.92E-16	-1.90E-01
3.14E-06	1.00E+01	8.97E-13	8.15E-16	-1.90E-01
3.14E-06	1.00E+01	9.23E-13	8.39E-16	-1.91E-01
3.14E-06	1.00E+01	9.50E-13	8.64E-16	-1.91E-01
3.14E-06	1.00E+01	9.78E-13	8.89E-16	-1.91E-01
3.14E-06	1.00E+01	1.01E-12	9.15E-16	-1.91E-01
3.14E-06	1.00E+01	1.04E-12	9.43E-16	-1.91E-01
3.14E-06	1.00E+01	1.07E-12	9.71E-16	-1.91E-01
3.14E-06	1.00E+01	1.10E-12	1.00E-15	-1.91E-01
3.14E-06	1.00E+01	1.13E-12	1.03E-15	-1.91E-01
3.14E-06	1.00E+01	1.17E-12	1.06E-15	-1.91E-01
3.15E-06	1.00E+01	1.20E-12	1.09E-15	-1.91E-01
3.15E-06	1.00E+01	1.24E-12	1.13E-15	-1.92E-01
3.15E-06	1.00E+01	1.28E-12	1.16E-15	-1.92E-01
3.15E-06	1.00E+01	1.32E-12	1.20E-15	-1.92E-01
3.15E-06	1.00E+01	1.36E-12	1.24E-15	-1.92E-01
3.15E-06	1.00E+01	1.40E-12	1.27E-15	-1.92E-01
3.15E-06	1.00E+01	1.45E-12	1.31E-15	-1.92E-01
3.15E-06	1.00E+01	1.49E-12	1.36E-15	-1.92E-01
3.15E-06	1.00E+01	1.54E-12	1.40E-15	-1.92E-01
3.15E-06	1.00E+01	1.59E-12	1.44E-15	-1.92E-01
3.16E-06	1.00E+01	1.64E-12	1.49E-15	-1.92E-01
3.16E-06	1.00E+01	1.69E-12	1.54E-15	-1.93E-01
3.16E-06	1.00E+01	1.74E-12	1.58E-15	-1.93E-01
3.16E-06	1.00E+01	1.80E-12	1.64E-15	-1.93E-01
3.16E-06	1.00E+01	1.86E-12	1.69E-15	-1.93E-01
3.16E-06	1.00E+01	1.92E-12	1.74E-15	-1.93E-01
3.16E-06	1.00E+01	1.98E-12	1.80E-15	-1.93E-01
3.16E-06	1.00E+01	2.04E-12	1.86E-15	-1.93E-01
3.16E-06	1.00E+01	2.11E-12	1.92E-15	-1.93E-01
3.16E-06	1.00E+01	2.18E-12	1.98E-15	-1.93E-01
3.17E-06	1.00E+01	2.25E-12	2.04E-15	-1.93E-01
3.17E-06	1.00E+01	2.32E-12	2.11E-15	-1.94E-01
3.17E-06	1.00E+01	2.40E-12	2.18E-15	-1.94E-01
3.17E-06	1.00E+01	2.47E-12	2.25E-15	-1.94E-01
3.17E-06	1.00E+01	2.56E-12	2.32E-15	-1.94E-01
3.17E-06	1.00E+01	2.64E-12	2.40E-15	-1.94E-01
3.17E-06	1.00E+01	2.72E-12	2.48E-15	-1.94E-01
3.17E-06	1.00E+01	2.81E-12	2.56E-15	-1.94E-01
3.17E-06	1.00E+01	2.91E-12	2.64E-15	-1.94E-01
3.17E-06	1.00E+01	3.00E-12	2.73E-15	-1.94E-01
3.18E-06	1.00E+01	3.10E-12	2.82E-15	-1.94E-01
3.18E-06	1.00E+01	3.20E-12	2.91E-15	-1.95E-01
3.18E-06	1.00E+01	3.31E-12	3.01E-15	-1.95E-01
3.18E-06	1.00E+01	3.42E-12	3.11E-15	-1.95E-01
3.18E-06	1.00E+01	3.53E-12	3.21E-15	-1.95E-01
3.18E-06	1.00E+01	3.64E-12	3.31E-15	-1.95E-01
3.18E-06	1.00E+01	3.76E-12	3.42E-15	-1.95E-01
3.18E-06	1.00E+01	3.89E-12	3.53E-15	-1.95E-01
3.18E-06	1.00E+01	4.02E-12	3.65E-15	-1.95E-01
3.18E-06	1.00E+01	4.15E-12	3.77E-15	-1.95E-01
3.19E-06	1.00E+01	4.28E-12	3.89E-15	-1.95E-01
3.19E-06	1.00E+01	4.42E-12	4.02E-15	-1.96E-01
3.19E-06	1.00E+01	4.57E-12	4.15E-15	-1.96E-01
3.19E-06	1.00E+01	4.72E-12	4.29E-15	-1.96E-01
3.19E-06	1.00E+01	4.87E-12	4.43E-15	-1.96E-01
3.19E-06	1.00E+01	5.19E-12	4.72E-15	-1.96E-01
3.19E-06	1.00E+01	5.54E-12	5.03E-15	-1.96E-01
3.20E-06	1.00E+01	5.90E-12	5.36E-15	-1.96E-01
3.20E-06	1.00E+01	6.49E-12	5.90E-15	-1.97E-01
3.20E-06	1.00E+01	7.13E-12	6.48E-15	-1.97E-01
3.20E-06	1.00E+01	7.65E-12	6.96E-15	-1.97E-01
3.21E-06	1.00E+01	8.22E-12	7.47E-15	-1.98E-01
3.21E-06	1.00E+01	8.82E-12	8.02E-15	-1.98E-01
3.21E-06	1.00E+01	9.46E-12	8.60E-15	-1.98E-01
3.21E-06	1.00E+01	1.01E-11	9.22E-15	-1.98E-01
3.22E-06	1.00E+01	1.09E-11	9.88E-15	-1.98E-01
3.22E-06	1.00E+01	1.16E-11	1.06E-14	-1.99E-01
3.22E-06	1.00E+01	1.31E-11	1.19E-14	-1.99E-01
3.23E-06	1.00E+01	1.48E-11	1.35E-14	-2.00E-01
3.23E-06	1.00E+01	1.67E-11	1.51E-14	-2.00E-01
3.23E-06	1.00E+01	1.87E-11	1.70E-14	-2.00E-01
3.24E-06	1.00E+01	2.09E-11	1.90E-14	-2.01E-01
3.24E-06	1.00E+01	2.33E-11	2.12E-14	-2.01E-01
3.25E-06	1.00E+01	2.60E-11	2.36E-14	-2.02E-01
3.25E-06	1.00E+01	2.80E-11	2.54E-14	-2.02E-01
3.25E-06	1.00E+01	3.01E-11	2.74E-14	-2.02E-01
3.26E-06	1.00E+01	3.24E-11	2.94E-14	-2.02E-01
3.26E-06	1.00E+01	3.47E-11	3.16E-14	-2.03E-01
3.26E-06	1.00E+01	3.72E-11	3.38E-14	-2.03E-01
3.26E-06	1.00E+01	3.98E-11	3.62E-14	-2.03E-01
3.27E-06	1.00E+01	4.25E-11	3.86E-14	-2.04E-01
3.27E-06	1.00E+01	4.67E-11	4.25E-14	-2.04E-01
3.28E-06	1.00E+01	5.11E-11	4.64E-14	-2.05E-01
3.28E-06	1.00E+01	5.56E-11	5.06E-14	-2.05E-01
3.29E-06	1.00E+01	6.03E-11	5.49E-14	-2.05E-01
3.29E-06	1.00E+01	6.52E-11	5.93E-14	-2.06E-01
3.29E-06	1.00E+01	7.02E-11	6.39E-14	-2.06E-01
3.30E-06	1.00E+01	7.54E-11	6.86E-14	-2.07E-01
3.30E-06	1.00E+01	7.88E-11	7.16E-14	-2.07E-01
3.30E-06	1.00E+01	8.22E-11	7.47E-14	-2.07E-01
3.31E-06	1.00E+01	8.56E-11	7.78E-14	-2.08E-01
3.31E-06	1.00E+01	8.89E-11	8.08E-14	-2.08E-01
3.31E-06	1.00E+01	9.23E-11	8.39E-14	-2.08E-01
3.32E-06	1.00E+01	9.57E-11	8.70E-14	-2.09E-01
3.32E-06	1.00E+01	9.90E-11	9.00E-14	-2.09E-01
3.33E-06	1.00E+01	1.09E-10	9.93E-14	-2.10E-01
3.33E-06	1.00E+01	1.10E-10	1.00E-13	-2.10E-01
3.33E-06	1.00E+01	1.11E-10	1.01E-13	-2.10E-01
3.33E-06	1.00E+01	1.11E-10	1.01E-13	-2.10E-01
3.33E-06	1.00E+01	1.11E-10	1.01E-13	-2.10E-01
3.33E-06	1.00E+01	1.12E-10	1.01E-13	-2.10E-01
3.33E-06	1.00E+01	1.12E-10	1.01E-13	-2.10E-01
3.33E-06	1.00E+01	1.12E-10	1.02E-13	-2.10E-01
3.33E-06	1.00E+01	1.12E-10	1.02E-13	-2.10E-01
3.33E-06	1.00E+01	1.12E-10	1.02E-13	-2.10E-01
3.33E-06	1.00E+01	1.12E-10	1.02E-13	-2.10E-01
3.33E-06	1.00E+01	1.12E-10	1.02E-13	-2.10E-01
3.33E-06	1.00E+01	1.12E-10	1.02E-13	-2.10E-01
3.33E-06	1.00E+01	1.13E-10	1.02E-13	-2.10E-01
3.33E-06	1.00E+01	1.13E-10	1.03E-13	-2.10E-01
3.33E-06	1.00E+01	1.14E-10	1.04E-13	-2.10E-01
3.33E-06	1.00E+01	1.15E-10	1.05E-13	-2.10E-01
3.33E-06	1.00E+01	1.16E-10	1.06E-13	-2.10E-01
3.33E-06	1.00E+01	1.17E-10	1.07E-13	-2.10E-01
3.34E-06	1.00E+01	1.18E-10	1.08E-13	-2.11E-01
3.34E-06	1.00E+01	1.19E-10	1.09E-13	-2.11E-01
3.34E-06	1.00E+01	1.20E-10	1.09E-13	-2.11E-01
3.34E-06	1.00E+01	1.21E-10	1.10E-13	-2.11E-01
3.34E-06	1.00E+01	1.22E-10	1.11E-13	-2.11E-01
3.34E-06	1.00E+01	1.23E-10	1.12E-13	-2.11E-01
3.34E-06	1.00E+01	1.24E-10	1.13E-13	-2.11E-01
3.34E-06	1.00E+01	1.25E-10	1.14E-13	-2.11E-01
3.34E-06	1.00E+01	1.26E-10	1.15E-13	-2.11E-01
3.34E-06	1.00E+01	1.27E-10	1.16E-13	-2.11E-01
3.35E-06	1.00E+01	1.28E-10	1.17E-13	-2.12E-01
3.35E-06	1.00E+01	1.29E-10	1.17E-13	-2.12E-01
3.35E-06	1.00E+01	1.30E-10	1.18E-13	-2.12E-01
3.35E-06	1.00E+01	1.31E-10	1.19E-13	-2.12E-01
3.35E-06	1.00E+01	1.32E-10	1.20E-13	-2.12E-01
3.35E-06	1.00E+01	1.33E-10	1.21E-13	-2.12E-01
3.35E-06	1.00E+01	1.34E-10	1.21E-13	-2.12E-01
3.35E-06	1.00E+01	1.34E-10	1.22E-13	-2.12E-01
3.35E-06	1.00E+01	1.35E-10	1.23E-13	-2.12E-01
3.35E-06	1.00E+01	1.36E-10	1.24E-13	-2.12E-01
3.36E-06	1.00E+01	1.37E-10	1.24E-13	-2.13E-01
3.36E-06	1.00E+01	1.38E-10	1.25E-13	-2.13E-01
3.36E-06	1.00E+01	1.38E-10	1.26E-13	-2.13E-01
3.36E-06	1.00E+01	1.39E-10	1.27E-13	-2.13E-01
3.36E-06	1.00E+01	1.39E-10	1.27E-13	-2.13E-01
3.36E-06	1.00E+01	1.40E-10	1.27E-13	-2.13E-01
3.36E-06	1.00E+01	1.40E-10	1.27E-13	-2.13E-01
3.36E-06	1.00E+01	1.40E-10	1.27E-13	-2.13E-01
3.36E-06	1.00E+01	1.40E-10	1.27E-13	-2.13E-01
3.36E-06	1.00E+01	1.40E-10	1.27E-13	-2.13E-01
3.36E-06	1.00E+01	1.40E-10	1.27E-13	-2.13E-01
3.36E-06	1.00E+01	1.40E-10	1.28E-13	-2.13E-01
3.36E-06	1.00E+01	1.41E-10	1.28E-13	-2.13E-01
3.36E-06	1.00E+01	1.41E-10	1.28E-13	-2.13E-01
3.36E-06	1.00E+01	1.42E-10	1.29E-13	-2.13E-01
3.36E-06	1.00E+01	1.43E-10	1.30E-13	-2.13E-01
3.36E-06	1.00E+01	1.43E-10	1.30E-13	-2.13E-01
3.37E-06	1.00E+01	1.44E-10	1.31E-13	-2.14E-01
3.37E-06	1.00E+01	1.44E-10	1.31E-13	-2.14E-01
3.37E-06	1.00E+01	1.45E-10	1.31E-13	-2.14E-01
3.37E-06	1.00E+01	1.45E-10	1.32E-13	-2.14E-01
3.37E-06	1.00E+01	1.45E-10	1.32E-13	-2.14E-01
3.37E-06	1.00E+01	1.45E-10	1.32E-13	-2.14E-01
3.37E-06	1.00E+01	1.46E-10	1.32E-13	-2.14E-01
3.37E-06	1.00E+01	1.46E-10	1.33E-13	-2.14E-01
3.37E-06	1.00E+01	1.46E-10	1.33E-13	-2.14E-01
3.37E-06	1.00E+01	1.46E-10	1.33E-13	-2.14E-01
3.37E-06	1.00E+01	1.47E-10	1.33E-13	-2.14E-01
3.37E-06	1.00E+01	1.47E-10	1.34E-13	-2.14E-01
3.37E-06	1.00E+01	1.48E-10	1.34E-13	-2.14E-01
3.37E-06	1.00E+01	1.48E-10	1.35E-13	-2.14E-01
3.37E-06	1.00E+01	1.49E-10	1.35E-13	-2.14E-01
3.37E-06	1.00E+01	1.49E-10	1.36E-13	-2.14E-01
3.38E-06	1.00E+01	1.50E-10	1.36E-13	-2.15E-01
3.38E-06	1.00E+01	1.50E-10	1.37E-13	-2.15E-01
3.38E-06	1.00E+01	1.51E-10	1.37E-13	-2.15E-01
3.38E-06	1.00E+01	1.52E-10	1.38E-13	-2.15E-01
3.38E-06	1.00E+01	1.52E-10	1.38E-13	-2.15E-01
3.38E-06	1.00E+01	1.53E-10	1.39E-13	-2.15E-01
3.38E-06	1.00E+01	1.53E-10	1.39E-13	-2.15E-01
3.38E-06	1.00E+01	1.53E-10	1.40E-13	-2.15E-01
3.38E-06	1.00E+01	1.54E-10	1.40E-13	-2.15E-01
3.38E-06	1.00E+01	1.54E-10	1.40E-13	-2.15E-01
3.39E-06	1.00E+01	1.55E-10	1.41E-13	-2.15E-01
3.39E-06	1.00E+01	1.55E-10	1.41E-13	-2.16E-01
3.39E-06	1.00E+01	1.56E-10	1.42E-13	-2.16E-01
3.39E-06	1.00E+01	1.56E-10	1.42E-13	-2.16E-01
3.39E-06	1.00E+01	1.56E-10	1.42E-13	-2.16E-01
3.39E-06	1.00E+01	1.57E-10	1.43E-13	-2.16E-01
3.39E-06	1.00E+01	1.57E-10	1.43E-13	-2.16E-01
3.39E-06	1.00E+01	1.58E-10	1.43E-13	-2.16E-01
3.39E-06	1.00E+01	1.58E-10	1.44E-13	-2.16E-01
3.39E-06	1.00E+01	1.58E-10	1.44E-13	-2.16E-01
3.40E-06	1.00E+01	1.59E-10	1.44E-13	-2.16E-01
3.40E-06	1.00E+01	1.59E-10	1.44E-13	-2.17E-01
3.40E-06	1.00E+01	1.59E-10	1.45E-13	-2.17E-01
3.40E-06	1.00E+01	1.60E-10	1.45E-13	-2.17E-01
3.40E-06	1.00E+01	1.60E-10	1.45E-13	-2.17E-01
3.40E-06	1.00E+01	1.60E-10	1.46E-13	-2.17E-01
3.40E-06	1.00E+01	1.60E-10	1.46E-13	-2.17E-01
3.40E-06	1.00E+01	1.61E-10	1.46E-13	-2.17E-01
3.40E-06	1.00E+01	1.61E-10	1.46E-13	-2.17E-01
3.40E-06	1.00E+01	1.61E-10	1.47E-13	-2.17E-01
3.41E-06	1.00E+01	1.61E-10	1.47E-13	-2.17E-01
3.41E-06	1.00E+01	1.62E-10	1.47E-13	-2.17E-01
3.41E-06	1.00E+01	1.62E-10	1.47E-13	-2.17E-01
3.41E-06	1.00E+01	1.62E-10	1.47E-13	-2.18E-01
3.41E-06	1.00E+01	1.62E-10	1.48E-13	-2.18E-01
3.41E-06	1.00E+01	1.63E-10	1.48E-13	-2.18E-01
3.41E-06	1.00E+01	1.63E-10	1.48E-13	-2.18E-01
3.41E-06	1.00E+01	1.63E-10	1.48E-13	-2.18E-01
3.41E-06	1.00E+01	1.63E-10	1.48E-13	-2.18E-01
3.42E-06	1.00E+01	1.64E-10	1.49E-13	-2.18E-01
3.42E-06	1.00E+01	1.64E-10	1.49E-13	-2.18E-01
3.42E-06	1.00E+01	1.64E-10	1.49E-13	-2.19E-01
3.42E-06	1.00E+01	1.65E-10	1.50E-13	-2.19E-01
3.43E-06	1.00E+01	1.65E-10	1.50E-13	-2.19E-01
3.43E-06	1.00E+01	1.65E-10	1.50E-13	-2.19E-01
3.43E-06	1.00E+01	1.66E-10	1.51E-13	-2.19E-01
3.44E-06	1.00E+01	1.66E-10	1.51E-13	-2.20E-01
3.44E-06	1.00E+01	1.66E-10	1.51E-13	-2.20E-01
3.44E-06	1.00E+01	1.66E-10	1.51E-13	-2.20E-01
3.44E-06	1.00E+01	1.66E-10	1.51E-13	-2.20E-01
3.45E-06	1.00E+01	1.66E-10	1.51E-13	-2.20E-01
3.45E-06	1.00E+01	1.67E-10	1.51E-13	-2.21E-01
3.45E-06	1.00E+01	1.67E-10	1.52E-13	-2.21E-01
3.46E-06	1.00E+01	1.67E-10	1.52E-13	-2.21E-01
3.46E-06	1.00E+01	1.67E-10	1.52E-13	-2.21E-01
3.47E-06	1.00E+01	1.67E-10	1.52E-13	-2.22E-01
3.47E-06	1.00E+01	1.67E-10	1.52E-13	-2.22E-01
3.48E-06	1.00E+01	1.67E-10	1.52E-13	-2.22E-01
3.48E-06	1.00E+01	1.67E-10	1.52E-13	-2.22E-01
3.48E-06	1.00E+01	1.67E-10	1.52E-13	-2.22E-01
3.49E-06	1.00E+01	1.67E-10	1.52E-13	-2.23E-01
3.49E-06	1.00E+01	1.67E-10	1.52E-13	-2.23E-01
3.49E-06	1.00E+01	1.67E-10	1.52E-13	-2.23E-01
3.50E-06	1.00E+01	1.67E-10	1.52E-13	-2.23E-01
3.50E-06	1.00E+01	1.67E-10	1.52E-13	-2.23E-01
3.50E-06	1.00E+01	1.67E-10	1.52E-13	-2.23E-01
3.51E-06	1.00E+01	1.67E-10	1.52E-13	-2.23E-01
3.51E-06	1.00E+01	1.67E-10	1.52E-13	-2.23E-01
3.51E-06	1.00E+01	1.67E-10	1.52E-13	-2.24E-01
3.52E-06	1.00E+01	1.67E-10	1.52E-13	-2.24E-01
3.52E-06	1.00E+01	1.67E-10	1.52E-13	-2.24E-01
3.52E-06	1.00E+01	1.67E-10	1.52E-13	-2.24E-01
3.53E-06	1.00E+01	1.67E-10	1.52E-13	-2.24E-01
3.53E-06	1.00E+01	1.67E-10	1.52E-13	-2.24E-01
3.54E-06	1.00E+01	1.67E-10	1.52E-13	-2.24E-01
3.54E-06	1.00E+01	1.67E-10	1.52E-13	-2.24E-01
3.54E-06	1.00E+01	1.67E-10	1.52E-13	-2.24E-01
3.55E-06	1.00E+01	1.67E-10	1.52E-13	-2.24E-01
3.55E-06	1.00E+01	1.67E-10	1.52E-13	-2.25E-01
3.56E-06	1.00E+01	1.67E-10	1.52E-13	-2.25E-01
3.57E-06	1.00E+01	1.67E-10	1.52E-13	-2.25E-01
3.58E-06	1.00E+01	1.67E-10	1.51E-13	-2.25E-01
3.59E-06	1.00E+01	1.66E-10	1.51E-13	-2.25E-01
3.60E-06	1.00E+01	1.66E-10	1.51E-13	-2.25E-01
3.60E-06	1.00E+01	1.66E-10	1.51E-13	-2.25E-01
3.61E-06	1.00E+01	1.66E-10	1.51E-13	-2.25E-01
3.62E-06	1.00E+01	1.66E-10	1.51E-13	-2.25E-01
3.63E-06	1.00E+01	1.66E-10	1.51E-13	-2.25E-01
3.64E-06	1.00E+01	1.66E-10	1.51E-13	-2.25E-01
3.65E-06	1.00E+01	1.66E-10	1.50E-13	-2.25E-01
3.66E-06	1.00E+01	1.65E-10	1.50E-13	-2.25E-01
3.67E-06	1.00E+01	1.65E-10	1.50E-13	-2.25E-01
3.68E-06	1.00E+01	1.65E-10	1.50E-13	-2.25E-01
3.68E-06	1.00E+01	1.65E-10	1.50E-13	-2.25E-01
3.68E-06	1.00E+01	1.65E-10	1.50E-13	-2.25E-01
3.69E-06	1.00E+01	1.65E-10	1.50E-13	-2.25E-01
3.70E-06	1.00E+01	1.65E-10	1.50E-13	-2.25E-01
3.71E-06	1.00E+01	1.64E-10	1.49E-13	-2.24E-01
3.72E-06	1.00E+01	1.64E-10	1.49E-13	-2.24E-01
3.72E-06	1.00E+01	1.64E-10	1.49E-13	-2.24E-01
3.73E-06	1.00E+01	1.64E-10	1.49E-13	-2.24E-01
3.73E-06	1.00E+01	1.64E-10	1.49E-13	-2.24E-01
3.74E-06	1.00E+01	1.64E-10	1.49E-13	-2.24E-01
3.74E-06	1.00E+01	1.64E-10	1.49E-13	-2.24E-01
3.74E-06	1.00E+01	1.64E-10	1.49E-13	-2.24E-01
3.74E-06	1.00E+01	1.64E-10	1.49E-13	-2.24E-01
3.75E-06	1.00E+01	1.64E-10	1.49E-13	-2.24E-01
3.75E-06	1.00E+01	1.64E-10	1.49E-13	-2.24E-01
3.75E-06	1.00E+01	1.63E-10	1.49E-13	-2.24E-01
3.76E-06	1.00E+01	1.63E-10	1.49E-13	-2.24E-01
3.76E-06	1.00E+01	1.63E-10	1.48E-13	-2.23E-01
3.76E-06	1.00E+01	1.63E-10	1.48E-13	-2.23E-01
3.77E-06	1.00E+01	1.63E-10	1.48E-13	-2.23E-01
3.77E-06	1.00E+01	1.63E-10	1.48E-13	-2.23E-01
3.77E-06	1.00E+01	1.63E-10	1.48E-13	-2.23E-01
3.78E-06	1.00E+01	1.63E-10	1.48E-13	-2.23E-01
3.78E-06	1.00E+01	1.63E-10	1.48E-13	-2.23E-01
3.78E-06	1.00E+01	1.63E-10	1.48E-13	-2.23E-01
3.78E-06	1.00E+01	1.63E-10	1.48E-13	-2.23E-01
3.79E-06	1.00E+01	1.63E-10	1.48E-13	-2.23E-01
3.79E-06	1.00E+01	1.63E-10	1.48E-13	-2.23E-01
3.79E-06	1.00E+01	1.63E-10	1.48E-13	-2.23E-01
3.80E-06	1.00E+01	1.62E-10	1.48E-13	-2.23E-01
3.80E-06	1.00E+01	1.62E-10	1.48E-13	-2.22E-01
3.81E-06	1.00E+01	1.62E-10	1.48E-13	-2.22E-01
3.81E-06	1.00E+01	1.62E-10	1.47E-13	-2.22E-01
3.81E-06	1.00E+01	1.62E-10	1.47E-13	-2.22E-01
3.82E-06	1.00E+01	1.62E-10	1.47E-13	-2.22E-01
3.82E-06	1.00E+01	1.62E-10	1.47E-13	-2.22E-01
3.83E-06	1.00E+01	1.62E-10	1.47E-13	-2.21E-01
3.84E-06	1.00E+01	1.61E-10	1.47E-13	-2.21E-01
3.85E-06	1.00E+01	1.61E-10	1.47E-13	-2.21E-01
3.86E-06	1.00E+01	1.61E-10	1.46E-13	-2.20E-01
3.87E-06	1.00E+01	1.61E-10	1.46E-13	-2.20E-01
3.88E-06	1.00E+01	1.61E-10	1.46E-13	-2.20E-01
3.89E-06	1.00E+01	1.60E-10	1.46E-13	-2.19E-01
3.90E-06	1.00E+01	1.60E-10	1.46E-13	-2.19E-01
3.91E-06	1.00E+01	1.60E-10	1.46E-13	-2.18E-01
3.92E-06	1.00E+01	1.60E-10	1.45E-13	-2.18E-01
3.93E-06	1.00E+01	1.60E-10	1.45E-13	-2.17E-01
3.94E-06	1.00E+01	1.60E-10	1.45E-13	-2.17E-01
3.95E-06	1.00E+01	1.59E-10	1.45E-13	-2.16E-01
3.96E-06	1.00E+01	1.59E-10	1.45E-13	-2.16E-01
3.98E-06	1.00E+01	1.59E-10	1.45E-13	-2.14E-01
3.98E-06	1.00E+01	1.59E-10	1.45E-13	-2.14E-01
3.98E-06	1.00E+01	1.59E-10	1.45E-13	-2.14E-01
3.98E-06	1.00E+01	1.59E-10	1.45E-13	-2.14E-01
3.99E-06	1.00E+01	1.59E-10	1.44E-13	-2.14E-01
3.99E-06	1.00E+01	1.59E-10	1.44E-13	-2.13E-01
3.99E-06	1.00E+01	1.59E-10	1.44E-13	-2.13E-01
4.00E-06	1.00E+01	1.59E-10	1.44E-13	-2.13E-01
4.00E-06	1.00E+01	1.59E-10	1.44E-13	-2.13E-01
4.00E-06	1.00E+01	1.59E-10	1.44E-13	-2.13E-01
4.00E-06	1.00E+01	1.59E-10	1.44E-13	-2.13E-01
4.00E-06	1.00E+01	1.59E-10	1.44E-13	-2.13E-01
4.00E-06	1.00E+01	1.59E-10	1.44E-13	-2.13E-01
4.00E-06	1.00E+01	1.59E-10	1.44E-13	-2.13E-01
4.00E-06	1.00E+01	1.59E-10	1.44E-13	-2.12E-01
4.00E-06	1.00E+01	1.59E-10	1.44E-13	-2.12E-01
4.00E-06	1.00E+01	1.59E-10	1.44E-13	-2.12E-01
4.01E-06	1.00E+01	1.59E-10	1.44E-13	-2.12E-01
4.01E-06	1.00E+01	1.59E-10	1.44E-13	-2.12E-01
4.01E-06	1.00E+01	1.59E-10	1.44E-13	-2.12E-01
4.01E-06	1.00E+01	1.59E-10	1.44E-13	-2.12E-01
4.01E-06	1.00E+01	1.59E-10	1.44E-13	-2.12E-01
4.01E-06	1.00E+01	1.59E-10	1.44E-13	-2.12E-01
4.01E-06	1.00E+01	1.59E-10	1.44E-13	-2.12E-01
4.01E-06	1.00E+01	1.59E-10	1.44E-13	-2.12E-01
4.01E-06	1.00E+01	1.59E-10	1.44E-13	-2.12E-01
4.01E-06	1.00E+01	1.59E-10	1.44E-13	-2.12E-01
4.02E-06	1.00E+01	1.59E-10	1.44E-13	-2.12E-01
4.02E-06	1.00E+01	1.59E-10	1.44E-13	-2.12E-01
4.02E-06	1.00E+01	1.59E-10	1.44E-13	-2.12E-01
4.02E-06	1.00E+01	1.59E-10	1.44E-13	-2.12E-01
4.02E-06	1.00E+01	1.59E-10	1.44E-13	-2.12E-01
4.02E-06	1.00E+01	1.59E-10	1.44E-13	-2.12E-01
4.02E-06	1.00E+01	1.59E-10	1.44E-13	-2.12E-01
4.02E-06	1.00E+01	1.59E-10	1.44E-13	-2.12E-01
4.02E-06	1.00E+01	1.59E-10	1.44E-13	-2.12E-01
4.02E-06	1.00E+01	1.59E-10	1.44E-13	-2.12E-01
4.02E-06	1.00E+01	1.59E-10	1.44E-13	-2.12E-01
4.02E-06	1.00E+01	1.59E-10	1.44E-13	-2.12E-01
4.02E-06	1.00E+01	1.59E-10	1.44E-13	-2.12E-01
4.02E-06	1.00E+01	1.59E-10	1.44E-13	-2.12E-01
4.02E-06	1.00E+01	1.59E-10	1.44E-13	-2.12E-01
4.02E-06	1.00E+01	1.59E-10	1.44E-13	-2.12E-01
4.02E-06	1.00E+01	1.59E-10	1.44E-13	-2.12E-01
4.02E-06	1.00E+01	1.59E-10	1.44E-13	-2.12E-01
4.02E-06	1.00E+01	1.59E-10	1.44E-13	-2.12E-01
4.02E-06	1.00E+01	1.59E-10	1.44E-13	-2.12E-01
4.02E-06	1.00E+01	1.59E-10	1.44E-13	-2.12E-01
4.02E-06	1.00E+01	1.59E-10	1.44E-13	-2.12E-01
4.02E-06	1.00E+01	1.59E-10	1.44E-13	-2.12E-01
4.02E-06	1.00E+01	1.59E-10	1.44E-13	-2.12E-01
4.02E-06	1.00E+01	1.59E-10	1.44E-13	-2.12E-01
4.02E-06	1.00E+01	1.59E-10	1.44E-13	-2.12E-01
4.02E-06	1.00E+01	1.59E-10	1.44E-13	-2.12E-01
4.02E-06	1.00E+01	1.59E-10	1.44E-13	-2.12E-01
4.02E-06	1.00E+01	1.59E-10	1.44E-13	-2.12E-01
4.03E-06	1.00E+01	1.59E-10	1.44E-13	-2.12E-01
4.03E-06	1.00E+01	1.59E-10	1.44E-13	-2.13E-01
4.03E-06	1.00E+01	1.59E-10	1.44E-13	-2.13E-01
4.03E-06	1.00E+01	1.59E-10	1.44E-13	-2.13E-01
4.03E-06	1.00E+01	1.59E-10	1.44E-13	-2.13E-01
4.03E-06	1.00E+01	1.59E-10	1.44E-13	-2.13E-01
4.03E-06	1.00E+01	1.59E-10	1.44E-13	-2.13E-01
4.03E-06	1.00E+01	1.59E-10	1.44E-13	-2.13E-01
4.03E-06	1.00E+01	1.59E-10	1.44E-13	-2.13E-01
4.03E-06	1.00E+01	1.59E-10	1.44E-13	-2.13E-01
4.03E-06	1.00E+01	1.59E-10	1.44E-13	-2.13E-01
4.03E-06	1.00E+01	1.59E-10	1.44E-13	-2.13E-01
4.03E-06	1.00E+01	1.59E-10	1.44E-13	-2.13E-01
4.03E-06	1.00E+01	1.59E-10	1.44E-13	-2.13E-01
4.03E-06	1.00E+01	1.59E-10	1.44E-13	-2.13E-01
4.03E-06	1.00E+01	1.59E-10	1.44E-13	-2.13E-01
4.03E-06	1.00E+01	1.59E-10	1.44E-13	-2.13E-01
4.03E-06	1.00E+01	1.59E-10	1.44E-13	-2.13E-01
4.03E-06	1.00E+01	1.59E-10	1.44E-13	-2.13E-01
4.03E-06	1.00E+01	1.59E-10	1.44E-13	-2.13E-01
4.03E-06	1.00E+01	1.59E-10	1.44E-13	-2.13E-01
4.03E-06	1.00E+01	1.59E-10	1.44E-13	-2.13E-01
4.03E-06	1.00E+01	1.59E-10	1.44E-13	-2.13E-01
4.03E-06	1.00E+01	1.59E-10	1.44E-13	-2.13E-01
4.03E-06	1.00E+01	1.59E-10	1.44E-13	-2.13E-01
4.03E-06	1.00E+01	1.59E-10	1.44E-13	-2.13E-01
4.03E-06	1.00E+01	1.59E-10	1.44E-13	-2.13E-01
4.03E-06	1.00E+01	1.59E-10	1.44E-13	-2.13E-01
4.03E-06	1.00E+01	1.59E-10	1.44E-13	-2.13E-01
4.03E-06	1.00E+01	1.59E-10	1.44E-13	-2.13E-01
4.03E-06	1.00E+01	1.59E-10	1.44E-13	-2.13E-01
4.03E-06	1.00E+01	1.59E-10	1.44E-13	-2.13E-01
4.03E-06	1.00E+01	1.59E-10	1.44E-13	-2.13E-01
4.04E-06	1.00E+01	1.59E-10	1.44E-13	-2.13E-01
4.04E-06	1.00E+01	1.59E-10	1.44E-13	-2.14E-01
[truncated: 63,537 more rows]
